# Supplementary material for: Single Nucleotide Polymorphism Discovery and Genetic Differentiation Analysis of Geese Bred in Poland, Using Genotyping-by-Sequencing (GBS)
Source: Genes (Basel). 2021 Jul 14;12(7):1074. doi: 10.3390/genes12071074 (PMC8307914; doi:10.3390/genes12071074)
Supplement: Supplementary file 1 [file genes-12-01074-s001.zip]

Archive with 5 entries (5 files):
- Supplementary File 2.xlsx
- Supplementary File 3.xlsx
- Supplementary File 4.html
- Supplementary File 5.xlsx
- Supplementary File 1.xlsx
