# Supplementary material for: Single Nucleotide Polymorphism Discovery and Genetic Differentiation Analysis of Geese Bred in Poland, Using Genotyping-by-Sequencing (GBS)
Source: Genes (Basel). 2021 Jul 14;12(7):1074. doi: 10.3390/genes12071074 (PMC8307914; doi:10.3390/genes12071074)
Supplement: Supplementary file 1 [file genes-12-01074-s001.zip › Supplementary File 2.xlsx]

## Sheet: analysis
Analysis Type:	PANTHER Overrepresentation Test (Released 20200407)
Annotation Version and Release Date:	GO Ontology database Released 2020-02-21
Analyzed List:	Client Text Box Input (Homo sapiens)
Reference List:	Homo sapiens (all genes in database)
Test Type:	FISHER
Correction:	NONE
GO biological process complete	Homo sapiens - REFLIST (20851)	Client Text Box Input (11)	Client Text Box Input (expected)	Client Text Box Input (over/under)	Client Text Box Input (fold Enrichment)	Client Text Box Input (raw P-value)
protein esterification (GO:0018350)	1	1	.00	+	> 100	1.05E-03
negative regulation of caveolin-mediated endocytosis (GO:2001287)	2	1	.00	+	> 100	1.58E-03
intestinal lipid catabolic process (GO:0044258)	2	1	.00	+	> 100	1.58E-03
negative regulation of pinocytosis (GO:0048550)	5	1	.00	+	> 100	3.16E-03
salivary gland cavitation (GO:0060662)	5	1	.00	+	> 100	3.16E-03
tube lumen cavitation (GO:0060605)	5	1	.00	+	> 100	3.16E-03
regulation of caveolin-mediated endocytosis (GO:2001286)	7	1	.00	+	> 100	4.21E-03
pancreatic juice secretion (GO:0030157)	7	1	.00	+	> 100	4.21E-03
plus-end-directed vesicle transport along microtubule (GO:0072383)	8	1	.00	+	> 100	4.74E-03
plus-end-directed organelle transport along microtubule (GO:0072386)	9	1	.00	+	> 100	5.26E-03
intestinal cholesterol absorption (GO:0030299)	10	1	.01	+	> 100	5.79E-03
presynaptic membrane assembly (GO:0097105)	11	1	.01	+	> 100	6.31E-03
cholesterol catabolic process (GO:0006707)	12	1	.01	+	> 100	6.83E-03
intestinal lipid absorption (GO:0098856)	12	1	.01	+	> 100	6.83E-03
sterol catabolic process (GO:0016127)	12	1	.01	+	> 100	6.83E-03
postsynaptic membrane assembly (GO:0097104)	12	1	.01	+	> 100	6.83E-03
presynaptic membrane organization (GO:0097090)	12	1	.01	+	> 100	6.83E-03
regulation of pinocytosis (GO:0048548)	13	1	.01	+	> 100	7.36E-03
lipid digestion (GO:0044241)	14	1	.01	+	> 100	7.88E-03
neuron cell-cell adhesion (GO:0007158)	16	1	.01	+	> 100	8.93E-03
secretion by tissue (GO:0032941)	18	1	.01	+	> 100	9.98E-03
postsynapse assembly (GO:0099068)	19	1	.01	+	99.77	1.05E-02
presynapse assembly (GO:0099054)	21	1	.01	+	90.26	1.15E-02
presynapse organization (GO:0099172)	24	1	.01	+	78.98	1.31E-02
melanosome organization (GO:0032438)	25	1	.01	+	75.82	1.36E-02
vesicle cargo loading (GO:0035459)	25	1	.01	+	75.82	1.36E-02
pigment granule organization (GO:0048753)	26	1	.01	+	72.91	1.41E-02
steroid catabolic process (GO:0006706)	27	1	.01	+	70.21	1.47E-02
embryonic hindlimb morphogenesis (GO:0035116)	28	1	.01	+	67.70	1.52E-02
salivary gland morphogenesis (GO:0007435)	30	1	.02	+	63.18	1.62E-02
postsynaptic membrane organization (GO:0001941)	30	1	.02	+	63.18	1.62E-02
Golgi to plasma membrane protein transport (GO:0043001)	31	1	.02	+	61.15	1.67E-02
intestinal absorption (GO:0050892)	32	1	.02	+	59.24	1.73E-02
salivary gland development (GO:0007431)	34	1	.02	+	55.75	1.83E-02
membrane assembly (GO:0071709)	36	1	.02	+	52.65	1.93E-02
hindlimb morphogenesis (GO:0035137)	36	1	.02	+	52.65	1.93E-02
membrane biogenesis (GO:0044091)	42	1	.02	+	45.13	2.24E-02
negative regulation of endocytosis (GO:0045806)	43	1	.02	+	44.08	2.30E-02
vesicle transport along microtubule (GO:0047496)	45	1	.02	+	42.12	2.40E-02
exocrine system development (GO:0035272)	45	1	.02	+	42.12	2.40E-02
pigmentation (GO:0043473)	92	2	.05	+	41.21	1.08E-03
cellular pigmentation (GO:0033059)	49	1	.03	+	38.68	2.61E-02
presynaptic endocytosis (GO:0140238)	50	1	.03	+	37.91	2.66E-02
synaptic vesicle endocytosis (GO:0048488)	50	1	.03	+	37.91	2.66E-02
establishment of protein localization to plasma membrane (GO:0061951)	50	1	.03	+	37.91	2.66E-02
endosome to lysosome transport (GO:0008333)	52	1	.03	+	36.45	2.76E-02
Golgi to plasma membrane transport (GO:0006893)	53	1	.03	+	35.77	2.81E-02
alcohol catabolic process (GO:0046164)	55	1	.03	+	34.46	2.91E-02
cholesterol transport (GO:0030301)	55	1	.03	+	34.46	2.91E-02
synaptic vesicle recycling (GO:0036465)	58	1	.03	+	32.68	3.07E-02
positive regulation of osteoblast differentiation (GO:0045669)	60	1	.03	+	31.59	3.17E-02
vesicle cytoskeletal trafficking (GO:0099518)	68	1	.04	+	27.88	3.58E-02
sterol transport (GO:0015918)	69	1	.04	+	27.47	3.63E-02
digestive system process (GO:0022600)	73	1	.04	+	25.97	3.83E-02
body fluid secretion (GO:0007589)	73	1	.04	+	25.97	3.83E-02
hair follicle development (GO:0001942)	74	1	.04	+	25.62	3.89E-02
organic hydroxy compound catabolic process (GO:1901616)	75	1	.04	+	25.27	3.94E-02
skin epidermis development (GO:0098773)	76	1	.04	+	24.94	3.99E-02
hair cycle process (GO:0022405)	77	1	.04	+	24.62	4.04E-02
molting cycle process (GO:0022404)	77	1	.04	+	24.62	4.04E-02
positive regulation of NIK/NF-kappaB signaling (GO:1901224)	79	1	.04	+	23.99	4.14E-02
organelle transport along microtubule (GO:0072384)	81	1	.04	+	23.40	4.24E-02
odontogenesis of dentin-containing tooth (GO:0042475)	81	1	.04	+	23.40	4.24E-02
vesicle-mediated transport to the plasma membrane (GO:0098876)	86	1	.05	+	22.04	4.49E-02
positive regulation of ossification (GO:0045778)	87	1	.05	+	21.79	4.54E-02
regulation of cytokinesis (GO:0032465)	88	1	.05	+	21.54	4.59E-02
hair cycle (GO:0042633)	91	1	.05	+	20.83	4.75E-02
fatty acid catabolic process (GO:0009062)	91	1	.05	+	20.83	4.75E-02
molting cycle (GO:0042303)	91	1	.05	+	20.83	4.75E-02
postsynapse organization (GO:0099173)	93	1	.05	+	20.38	4.85E-02
ciliary basal body-plasma membrane docking (GO:0097711)	95	1	.05	+	19.95	4.95E-02
response to tumor necrosis factor (GO:0034612)	270	2	.14	+	14.04	8.62E-03
Golgi vesicle transport (GO:0048193)	396	2	.21	+	9.57	1.78E-02
cell division (GO:0051301)	503	2	.27	+	7.54	2.78E-02
endocytosis (GO:0006897)	547	2	.29	+	6.93	3.25E-02
organelle localization (GO:0051640)	602	2	.32	+	6.3	3.87E-02
vesicle-mediated transport (GO:0016192)	1939	4	.12	+	3.91	1.45E-02
