# Supplementary material for: Single Nucleotide Polymorphism Discovery and Genetic Differentiation Analysis of Geese Bred in Poland, Using Genotyping-by-Sequencing (GBS)
Source: Genes (Basel). 2021 Jul 14;12(7):1074. doi: 10.3390/genes12071074 (PMC8307914; doi:10.3390/genes12071074)
Supplement: Supplementary file 1 [file genes-12-01074-s001.zip › Supplementary File 3.xlsx]

## Sheet: Arkusz1
Pool	Good barcoded reads	Good reads matched to database
Ga1	872453	631017
Ga2	789530	584166
BK1	1439060	1118127
BK10	1124362	875203
BK2	1390953	1069517
BK3	1113540	858323
BK4	957139	736614
BK5	1105564	856422
BK6	830287	638293
BK7	959553	735949
BK8	1171623	910707
BK9	1405187	1095806
Ka1	772363	522365
Ka2	710244	533683
Ki1	996265	777851
Ki2	943936	727461
Ku1	22561	14545
Ku2	907935	612241
La1	1068932	831955
La2	1382028	1079053
Lu1	1113639	860531
Lu2	1307479	1015015
Pd1	976297	761267
Pd2	1268952	981698
Po1	1357461	994353
Po2	1166898	890096
Ro1	1089506	834529
Ro2	1128336	864925
Ry1	914276	706372
Ry2	956888	737079
Sl1	1351694	1031667
Sl2	1493738	1157023
Su1	1316849	1012357
Su2	711135	542887
