# Supplementary material for: Single Nucleotide Polymorphism Discovery and Genetic Differentiation Analysis of Geese Bred in Poland, Using Genotyping-by-Sequencing (GBS)
Source: Genes (Basel). 2021 Jul 14;12(7):1074. doi: 10.3390/genes12071074 (PMC8307914; doi:10.3390/genes12071074)
Supplement: Supplementary file 1 [file genes-12-01074-s001.zip › Supplementary File 5.xlsx]

## Sheet: Arkusz1
Breed	Expected heterozygosity
Ga	0.189109
Po	0.220243
Ry	0.211905
Ki	0.213209
La	0.214096
BK	0.23045
Pd	0.227306
Sl	0.210491
Ro	0.223768
Lu	0.218222
Ku	0.16751
Su	0.214396
Ka	0.201172
All (avg)	0.210914
