# Supplementary material for: Single Nucleotide Polymorphism Discovery and Genetic Differentiation Analysis of Geese Bred in Poland, Using Genotyping-by-Sequencing (GBS)
Source: Genes (Basel). 2021 Jul 14;12(7):1074. doi: 10.3390/genes12071074 (PMC8307914; doi:10.3390/genes12071074)
Supplement: Supplementary file 1 [file genes-12-01074-s001.zip › Supplementary File 1.xlsx]

## Sheet: SNPs
#Uploaded_variation	Location	Allele	Consequence	IMPACT	SYMBOL	Gene	Feature_type	Feature	BIOTYPE	cDNA_position	CDS_position	Protein_position	Amino_acids	Codons	DISTANCE	STRAND	ENSP	Variance of allele frequency
SKZ155842.1_19146094	KZ155842.1:19146094-19146094	G	intron_variant	MODIFIER	TSPAN18	ENSACDG00005003141	Transcript	ENSACDT00005005159.1	protein_coding	-	-	-	-	-	-	1	ENSACDP00005004277	0.0354834182364853
SKZ155842.1_19146095	KZ155842.1:19146095-19146095	A	intron_variant	MODIFIER	TSPAN18	ENSACDG00005003141	Transcript	ENSACDT00005005159.1	protein_coding	-	-	-	-	-	-	1	ENSACDP00005004277	0.0354834182364853
SKZ155848.1_7679490	KZ155848.1:7679490-7679490	A	splice_region_variant,intron_variant	LOW	CEL	ENSACDG00005019293	Transcript	ENSACDT00005031822.1	protein_coding	-	-	-	-	-	-	1	ENSACDP00005026686	0.00892152401010377
SKZ155848.1_7679490	KZ155848.1:7679490-7679490	A	splice_region_variant,intron_variant	LOW	CEL	ENSACDG00005019293	Transcript	ENSACDT00005031824.1	protein_coding	-	-	-	-	-	-	1	ENSACDP00005026687	0.00892152401010377
SKZ155848.1_7679506	KZ155848.1:7679506-7679506	A	intron_variant	MODIFIER	CEL	ENSACDG00005019293	Transcript	ENSACDT00005031822.1	protein_coding	-	-	-	-	-	-	1	ENSACDP00005026686	0.0111023967904324
SKZ155848.1_7679506	KZ155848.1:7679506-7679506	A	intron_variant	MODIFIER	CEL	ENSACDG00005019293	Transcript	ENSACDT00005031824.1	protein_coding	-	-	-	-	-	-	1	ENSACDP00005026687	0.0111023967904324
SKZ155851.1_1648760	KZ155851.1:1648760-1648760	A	intron_variant	MODIFIER	KIF13A	ENSACDG00005003819	Transcript	ENSACDT00005006241.1	protein_coding	-	-	-	-	-	-	-1	ENSACDP00005005207	0.0284895728487357
SKZ155851.1_1648760	KZ155851.1:1648760-1648760	A	intron_variant	MODIFIER	KIF13A	ENSACDG00005003819	Transcript	ENSACDT00005006247.1	protein_coding	-	-	-	-	-	-	-1	ENSACDP00005005213	0.0284895728487357
SKZ155851.1_1648766	KZ155851.1:1648766-1648766	A	intron_variant	MODIFIER	KIF13A	ENSACDG00005003819	Transcript	ENSACDT00005006241.1	protein_coding	-	-	-	-	-	-	-1	ENSACDP00005005207	0.0064169784020904
SKZ155851.1_1648766	KZ155851.1:1648766-1648766	A	intron_variant	MODIFIER	KIF13A	ENSACDG00005003819	Transcript	ENSACDT00005006247.1	protein_coding	-	-	-	-	-	-	-1	ENSACDP00005005213	0.0064169784020904
SKZ155851.1_1648780	KZ155851.1:1648780-1648780	A	intron_variant	MODIFIER	KIF13A	ENSACDG00005003819	Transcript	ENSACDT00005006241.1	protein_coding	-	-	-	-	-	-	-1	ENSACDP00005005207	0.00939456017271145
SKZ155851.1_1648780	KZ155851.1:1648780-1648780	A	intron_variant	MODIFIER	KIF13A	ENSACDG00005003819	Transcript	ENSACDT00005006247.1	protein_coding	-	-	-	-	-	-	-1	ENSACDP00005005213	0.00939456017271145
SKZ155851.1_1648782	KZ155851.1:1648782-1648782	T	intron_variant	MODIFIER	KIF13A	ENSACDG00005003819	Transcript	ENSACDT00005006241.1	protein_coding	-	-	-	-	-	-	-1	ENSACDP00005005207	0.0106002203733958
SKZ155851.1_1648782	KZ155851.1:1648782-1648782	T	intron_variant	MODIFIER	KIF13A	ENSACDG00005003819	Transcript	ENSACDT00005006247.1	protein_coding	-	-	-	-	-	-	-1	ENSACDP00005005213	0.0106002203733958
SKZ155851.1_1648787	KZ155851.1:1648787-1648787	A	intron_variant	MODIFIER	KIF13A	ENSACDG00005003819	Transcript	ENSACDT00005006241.1	protein_coding	-	-	-	-	-	-	-1	ENSACDP00005005207	0.0106002203733958
SKZ155851.1_1648787	KZ155851.1:1648787-1648787	A	intron_variant	MODIFIER	KIF13A	ENSACDG00005003819	Transcript	ENSACDT00005006247.1	protein_coding	-	-	-	-	-	-	-1	ENSACDP00005005213	0.0106002203733958
SKZ155851.1_1648788	KZ155851.1:1648788-1648788	G	intron_variant	MODIFIER	KIF13A	ENSACDG00005003819	Transcript	ENSACDT00005006241.1	protein_coding	-	-	-	-	-	-	-1	ENSACDP00005005207	0.015119350186463
SKZ155851.1_1648788	KZ155851.1:1648788-1648788	G	intron_variant	MODIFIER	KIF13A	ENSACDG00005003819	Transcript	ENSACDT00005006247.1	protein_coding	-	-	-	-	-	-	-1	ENSACDP00005005213	0.015119350186463
SKZ155851.1_1648789	KZ155851.1:1648789-1648789	G	intron_variant	MODIFIER	KIF13A	ENSACDG00005003819	Transcript	ENSACDT00005006241.1	protein_coding	-	-	-	-	-	-	-1	ENSACDP00005005207	0.00190175148509153
SKZ155851.1_1648789	KZ155851.1:1648789-1648789	G	intron_variant	MODIFIER	KIF13A	ENSACDG00005003819	Transcript	ENSACDT00005006247.1	protein_coding	-	-	-	-	-	-	-1	ENSACDP00005005213	0.00190175148509153
SKZ155851.1_1648790	KZ155851.1:1648790-1648790	A	intron_variant	MODIFIER	KIF13A	ENSACDG00005003819	Transcript	ENSACDT00005006241.1	protein_coding	-	-	-	-	-	-	-1	ENSACDP00005005207	0.0174404042591561
SKZ155851.1_1648790	KZ155851.1:1648790-1648790	A	intron_variant	MODIFIER	KIF13A	ENSACDG00005003819	Transcript	ENSACDT00005006247.1	protein_coding	-	-	-	-	-	-	-1	ENSACDP00005005213	0.0174404042591561
SKZ155851.1_1648793	KZ155851.1:1648793-1648793	C	intron_variant	MODIFIER	KIF13A	ENSACDG00005003819	Transcript	ENSACDT00005006241.1	protein_coding	-	-	-	-	-	-	-1	ENSACDP00005005207	0.00687033423147644
SKZ155851.1_1648793	KZ155851.1:1648793-1648793	C	intron_variant	MODIFIER	KIF13A	ENSACDG00005003819	Transcript	ENSACDT00005006247.1	protein_coding	-	-	-	-	-	-	-1	ENSACDP00005005213	0.00687033423147644
SKZ155851.1_1648794	KZ155851.1:1648794-1648794	A	intron_variant	MODIFIER	KIF13A	ENSACDG00005003819	Transcript	ENSACDT00005006241.1	protein_coding	-	-	-	-	-	-	-1	ENSACDP00005005207	0.00790665687192222
SKZ155851.1_1648794	KZ155851.1:1648794-1648794	A	intron_variant	MODIFIER	KIF13A	ENSACDG00005003819	Transcript	ENSACDT00005006247.1	protein_coding	-	-	-	-	-	-	-1	ENSACDP00005005213	0.00790665687192222
SKZ155872.1_4014	KZ155872.1:4014-4014	A	intron_variant	MODIFIER	-	ENSACDG00005006748	Transcript	ENSACDT00005011105.1	protein_coding	-	-	-	-	-	-	-1	ENSACDP00005009273	0.0156627924165528
SKZ155872.1_4014	KZ155872.1:4014-4014	A	intron_variant	MODIFIER	-	ENSACDG00005006748	Transcript	ENSACDT00005011114.1	protein_coding	-	-	-	-	-	-	-1	ENSACDP00005009276	0.0156627924165528
SKZ155872.1_4014	KZ155872.1:4014-4014	A	downstream_gene_variant	MODIFIER	-	ENSACDG00005006748	Transcript	ENSACDT00005011122.1	protein_coding	-	-	-	-	-	4127	-1	ENSACDP00005009281	0.0156627924165528
SKZ155872.1_4029	KZ155872.1:4029-4029	T	intron_variant	MODIFIER	-	ENSACDG00005006748	Transcript	ENSACDT00005011105.1	protein_coding	-	-	-	-	-	-	-1	ENSACDP00005009273	0.0033530130907265
SKZ155872.1_4029	KZ155872.1:4029-4029	T	intron_variant	MODIFIER	-	ENSACDG00005006748	Transcript	ENSACDT00005011114.1	protein_coding	-	-	-	-	-	-	-1	ENSACDP00005009276	0.0033530130907265
SKZ155872.1_4029	KZ155872.1:4029-4029	T	downstream_gene_variant	MODIFIER	-	ENSACDG00005006748	Transcript	ENSACDT00005011122.1	protein_coding	-	-	-	-	-	4112	-1	ENSACDP00005009281	0.0033530130907265
SKZ155872.1_4031	KZ155872.1:4031-4031	T	intron_variant	MODIFIER	-	ENSACDG00005006748	Transcript	ENSACDT00005011105.1	protein_coding	-	-	-	-	-	-	-1	ENSACDP00005009273	0.00303765077652442
SKZ155872.1_4031	KZ155872.1:4031-4031	T	intron_variant	MODIFIER	-	ENSACDG00005006748	Transcript	ENSACDT00005011114.1	protein_coding	-	-	-	-	-	-	-1	ENSACDP00005009276	0.00303765077652442
SKZ155872.1_4031	KZ155872.1:4031-4031	T	downstream_gene_variant	MODIFIER	-	ENSACDG00005006748	Transcript	ENSACDT00005011122.1	protein_coding	-	-	-	-	-	4110	-1	ENSACDP00005009281	0.00303765077652442
SKZ155872.1_4041	KZ155872.1:4041-4041	T	intron_variant	MODIFIER	-	ENSACDG00005006748	Transcript	ENSACDT00005011105.1	protein_coding	-	-	-	-	-	-	-1	ENSACDP00005009273	0.00409052138669991
SKZ155872.1_4041	KZ155872.1:4041-4041	T	intron_variant	MODIFIER	-	ENSACDG00005006748	Transcript	ENSACDT00005011114.1	protein_coding	-	-	-	-	-	-	-1	ENSACDP00005009276	0.00409052138669991
SKZ155872.1_4041	KZ155872.1:4041-4041	T	downstream_gene_variant	MODIFIER	-	ENSACDG00005006748	Transcript	ENSACDT00005011122.1	protein_coding	-	-	-	-	-	4100	-1	ENSACDP00005009281	0.00409052138669991
SKZ155872.1_4065	KZ155872.1:4065-4065	T	intron_variant	MODIFIER	-	ENSACDG00005006748	Transcript	ENSACDT00005011105.1	protein_coding	-	-	-	-	-	-	-1	ENSACDP00005009273	0.00813333343186177
SKZ155872.1_4065	KZ155872.1:4065-4065	T	intron_variant	MODIFIER	-	ENSACDG00005006748	Transcript	ENSACDT00005011114.1	protein_coding	-	-	-	-	-	-	-1	ENSACDP00005009276	0.00813333343186177
SKZ155872.1_4065	KZ155872.1:4065-4065	T	downstream_gene_variant	MODIFIER	-	ENSACDG00005006748	Transcript	ENSACDT00005011122.1	protein_coding	-	-	-	-	-	4076	-1	ENSACDP00005009281	0.00813333343186177
SKZ155872.1_4072	KZ155872.1:4072-4072	A	intron_variant	MODIFIER	-	ENSACDG00005006748	Transcript	ENSACDT00005011105.1	protein_coding	-	-	-	-	-	-	-1	ENSACDP00005009273	0.00269045184114655
SKZ155872.1_4072	KZ155872.1:4072-4072	A	intron_variant	MODIFIER	-	ENSACDG00005006748	Transcript	ENSACDT00005011114.1	protein_coding	-	-	-	-	-	-	-1	ENSACDP00005009276	0.00269045184114655
SKZ155872.1_4072	KZ155872.1:4072-4072	A	downstream_gene_variant	MODIFIER	-	ENSACDG00005006748	Transcript	ENSACDT00005011122.1	protein_coding	-	-	-	-	-	4069	-1	ENSACDP00005009281	0.00269045184114655
SKZ155872.1_4074	KZ155872.1:4074-4074	T	intron_variant	MODIFIER	-	ENSACDG00005006748	Transcript	ENSACDT00005011105.1	protein_coding	-	-	-	-	-	-	-1	ENSACDP00005009273	0.010197045659895
SKZ155872.1_4074	KZ155872.1:4074-4074	T	intron_variant	MODIFIER	-	ENSACDG00005006748	Transcript	ENSACDT00005011114.1	protein_coding	-	-	-	-	-	-	-1	ENSACDP00005009276	0.010197045659895
SKZ155872.1_4074	KZ155872.1:4074-4074	T	downstream_gene_variant	MODIFIER	-	ENSACDG00005006748	Transcript	ENSACDT00005011122.1	protein_coding	-	-	-	-	-	4067	-1	ENSACDP00005009281	0.010197045659895
SKZ155882.1_3590198	KZ155882.1:3590198-3590198	G	downstream_gene_variant	MODIFIER	-	ENSACDG00005011104	Transcript	ENSACDT00005018269.1	protein_coding	-	-	-	-	-	673	1	ENSACDP00005015203	0.0995581064512266
SKZ155882.1_3590198	KZ155882.1:3590198-3590198	G	downstream_gene_variant	MODIFIER	-	ENSACDG00005011104	Transcript	ENSACDT00005018281.1	protein_coding	-	-	-	-	-	673	1	ENSACDP00005015212	0.0995581064512266
SKZ155882.1_3590198	KZ155882.1:3590198-3590198	G	downstream_gene_variant	MODIFIER	-	ENSACDG00005011104	Transcript	ENSACDT00005018289.1	protein_coding	-	-	-	-	-	1929	1	ENSACDP00005015219	0.0995581064512266
SKZ155882.1_3590198	KZ155882.1:3590198-3590198	G	downstream_gene_variant	MODIFIER	-	ENSACDG00005011104	Transcript	ENSACDT00005018293.1	protein_coding	-	-	-	-	-	673	1	ENSACDP00005015223	0.0995581064512266
SKZ155882.1_3590198	KZ155882.1:3590198-3590198	G	downstream_gene_variant	MODIFIER	RNF223	ENSACDG00005011128	Transcript	ENSACDT00005018302.1	protein_coding	-	-	-	-	-	1251	-1	ENSACDP00005015232	0.0995581064512266
SKZ155892.1_5538934	KZ155892.1:5538934-5538934	C	upstream_gene_variant	MODIFIER	-	ENSACDG00005013034	Transcript	ENSACDT00005021469.1	protein_coding	-	-	-	-	-	1519	-1	ENSACDP00005017883	0.00598177675957735
SKZ155892.1_5538954	KZ155892.1:5538954-5538954	A	upstream_gene_variant	MODIFIER	-	ENSACDG00005013034	Transcript	ENSACDT00005021469.1	protein_coding	-	-	-	-	-	1539	-1	ENSACDP00005017883	0.00179655580097907
SKZ155892.1_5538958	KZ155892.1:5538958-5538958	A	upstream_gene_variant	MODIFIER	-	ENSACDG00005013034	Transcript	ENSACDT00005021469.1	protein_coding	-	-	-	-	-	1543	-1	ENSACDP00005017883	0.00124566720887467
SKZ155893.1_931609	KZ155893.1:931609-931609	A	upstream_gene_variant	MODIFIER	FAM221A	ENSACDG00005013475	Transcript	ENSACDT00005022201.1	protein_coding	-	-	-	-	-	1670	1	ENSACDP00005018526	0.000734602919236664
SKZ155893.1_931610	KZ155893.1:931610-931610	G	upstream_gene_variant	MODIFIER	FAM221A	ENSACDG00005013475	Transcript	ENSACDT00005022201.1	protein_coding	-	-	-	-	-	1669	1	ENSACDP00005018526	0.00057991312054353
SKZ155893.1_931611	KZ155893.1:931611-931611	A	upstream_gene_variant	MODIFIER	FAM221A	ENSACDG00005013475	Transcript	ENSACDT00005022201.1	protein_coding	-	-	-	-	-	1668	1	ENSACDP00005018526	0.000783505854979519
SKZ155895.1_5948843	KZ155895.1:5948843-5948843	T	downstream_gene_variant	MODIFIER	-	ENSACDG00005016646	Transcript	ENSACDT00005027456.1	lncRNA	-	-	-	-	-	1191	1	-	0.00559563315805503
SKZ155895.1_5948860	KZ155895.1:5948860-5948860	T	downstream_gene_variant	MODIFIER	-	ENSACDG00005016646	Transcript	ENSACDT00005027456.1	lncRNA	-	-	-	-	-	1208	1	-	0.00952586266770468
SKZ155895.1_5948871	KZ155895.1:5948871-5948871	G	downstream_gene_variant	MODIFIER	-	ENSACDG00005016646	Transcript	ENSACDT00005027456.1	lncRNA	-	-	-	-	-	1219	1	-	0.0036291377231429
SKZ155896.1_66	KZ155896.1:66-66	A	intergenic_variant	MODIFIER	-	-	-	-	-	-	-	-	-	-	-	-	-	0.00616165437527666
SKZ155917.1_2458	KZ155917.1:2458-2458	G	intron_variant,non_coding_transcript_variant	MODIFIER	-	ENSACDG00005016278	Transcript	ENSACDT00005026849.1	lncRNA	-	-	-	-	-	-	1	-	0.0105757194334729
SKZ155919.1_4353081	KZ155919.1:4353081-4353081	T	intron_variant,non_coding_transcript_variant	MODIFIER	-	ENSACDG00005004330	Transcript	ENSACDT00005007107.1	lncRNA	-	-	-	-	-	-	1	-	0.00200281392757542
SKZ155919.1_4353081	KZ155919.1:4353081-4353081	T	upstream_gene_variant	MODIFIER	-	ENSACDG00005004335	Transcript	ENSACDT00005007111.1	lncRNA	-	-	-	-	-	1679	1	-	0.00200281392757542
SKZ155919.1_4353081	KZ155919.1:4353081-4353081	T	upstream_gene_variant	MODIFIER	-	ENSACDG00005004335	Transcript	ENSACDT00005007113.1	lncRNA	-	-	-	-	-	2624	1	-	0.00200281392757542
SKZ155924.1_1196331	KZ155924.1:1196331-1196331	A	intergenic_variant	MODIFIER	-	-	-	-	-	-	-	-	-	-	-	-	-	0.00342884927326403
SKZ155924.1_1196335	KZ155924.1:1196335-1196335	C	intergenic_variant	MODIFIER	-	-	-	-	-	-	-	-	-	-	-	-	-	0.00275047297239936
SKZ155924.1_1196341	KZ155924.1:1196341-1196341	C	intergenic_variant	MODIFIER	-	-	-	-	-	-	-	-	-	-	-	-	-	0.0084974675747892
SKZ155924.1_1196363	KZ155924.1:1196363-1196363	G	intergenic_variant	MODIFIER	-	-	-	-	-	-	-	-	-	-	-	-	-	0.00171714303978223
SKZ155941.1_2561755	KZ155941.1:2561755-2561755	C	intron_variant	MODIFIER	EDAR	ENSACDG00005009318	Transcript	ENSACDT00005015262.1	protein_coding	-	-	-	-	-	-	1	ENSACDP00005012661	0.103112417523606
SKZ155941.1_2561756	KZ155941.1:2561756-2561756	C	intron_variant	MODIFIER	EDAR	ENSACDG00005009318	Transcript	ENSACDT00005015262.1	protein_coding	-	-	-	-	-	-	1	ENSACDP00005012661	0.103112417523606
SKZ155941.1_2561763	KZ155941.1:2561763-2561763	T	intron_variant	MODIFIER	EDAR	ENSACDG00005009318	Transcript	ENSACDT00005015262.1	protein_coding	-	-	-	-	-	-	1	ENSACDP00005012661	0.103112417523606
SKZ155942.1_3297155	KZ155942.1:3297155-3297155	T	intergenic_variant	MODIFIER	-	-	-	-	-	-	-	-	-	-	-	-	-	0.00186861220552382
SKZ155942.1_3297158	KZ155942.1:3297158-3297158	C	intergenic_variant	MODIFIER	-	-	-	-	-	-	-	-	-	-	-	-	-	0.00105428721221742
SKZ155942.1_3297170	KZ155942.1:3297170-3297170	A	intergenic_variant	MODIFIER	-	-	-	-	-	-	-	-	-	-	-	-	-	0.00942996476699501
SKZ155942.1_3297180	KZ155942.1:3297180-3297180	C	intergenic_variant	MODIFIER	-	-	-	-	-	-	-	-	-	-	-	-	-	0.0197217864550432
SKZ155944.1_2611	KZ155944.1:2611-2611	C	intron_variant,non_coding_transcript_variant	MODIFIER	-	ENSACDG00005011452	Transcript	ENSACDT00005018843.1	lncRNA	-	-	-	-	-	-	-1	-	0.00956035008237236
SKZ155944.1_2611	KZ155944.1:2611-2611	C	intron_variant,non_coding_transcript_variant	MODIFIER	-	ENSACDG00005011452	Transcript	ENSACDT00005018844.1	lncRNA	-	-	-	-	-	-	-1	-	0.00956035008237236
SKZ155944.1_2618	KZ155944.1:2618-2618	A	intron_variant,non_coding_transcript_variant	MODIFIER	-	ENSACDG00005011452	Transcript	ENSACDT00005018843.1	lncRNA	-	-	-	-	-	-	-1	-	0.00346875806076377
SKZ155944.1_2618	KZ155944.1:2618-2618	A	intron_variant,non_coding_transcript_variant	MODIFIER	-	ENSACDG00005011452	Transcript	ENSACDT00005018844.1	lncRNA	-	-	-	-	-	-	-1	-	0.00346875806076377
SKZ155944.1_2621	KZ155944.1:2621-2621	C	intron_variant,non_coding_transcript_variant	MODIFIER	-	ENSACDG00005011452	Transcript	ENSACDT00005018843.1	lncRNA	-	-	-	-	-	-	-1	-	0.00956035008237236
SKZ155944.1_2621	KZ155944.1:2621-2621	C	intron_variant,non_coding_transcript_variant	MODIFIER	-	ENSACDG00005011452	Transcript	ENSACDT00005018844.1	lncRNA	-	-	-	-	-	-	-1	-	0.00956035008237236
SKZ155944.1_2716	KZ155944.1:2716-2716	T	intron_variant,non_coding_transcript_variant	MODIFIER	-	ENSACDG00005011452	Transcript	ENSACDT00005018843.1	lncRNA	-	-	-	-	-	-	-1	-	0.0452752052156282
SKZ155944.1_2716	KZ155944.1:2716-2716	T	intron_variant,non_coding_transcript_variant	MODIFIER	-	ENSACDG00005011452	Transcript	ENSACDT00005018844.1	lncRNA	-	-	-	-	-	-	-1	-	0.0452752052156282
SKZ155944.1_2837	KZ155944.1:2837-2837	T	intron_variant,non_coding_transcript_variant	MODIFIER	-	ENSACDG00005011452	Transcript	ENSACDT00005018843.1	lncRNA	-	-	-	-	-	-	-1	-	0.0224230651662339
SKZ155944.1_2837	KZ155944.1:2837-2837	T	intron_variant,non_coding_transcript_variant	MODIFIER	-	ENSACDG00005011452	Transcript	ENSACDT00005018844.1	lncRNA	-	-	-	-	-	-	-1	-	0.0224230651662339
SKZ155950.1_3156426	KZ155950.1:3156426-3156426	T	intergenic_variant	MODIFIER	-	-	-	-	-	-	-	-	-	-	-	-	-	0.0115267261016499
SKZ155950.1_3156427	KZ155950.1:3156427-3156427	T	intergenic_variant	MODIFIER	-	-	-	-	-	-	-	-	-	-	-	-	-	0.00082509475631801
SKZ155950.1_3156432	KZ155950.1:3156432-3156432	G	intergenic_variant	MODIFIER	-	-	-	-	-	-	-	-	-	-	-	-	-	0.000977473204623099
SKZ155950.1_3156438	KZ155950.1:3156438-3156438	C	intergenic_variant	MODIFIER	-	-	-	-	-	-	-	-	-	-	-	-	-	0.00197656486060126
SKZ155950.1_3156439	KZ155950.1:3156439-3156439	T	intergenic_variant	MODIFIER	-	-	-	-	-	-	-	-	-	-	-	-	-	0.0113784839504511
SKZ155950.1_3156446	KZ155950.1:3156446-3156446	C	intergenic_variant	MODIFIER	-	-	-	-	-	-	-	-	-	-	-	-	-	0.0229881759769509
SKZ155950.1_3156448	KZ155950.1:3156448-3156448	A	intergenic_variant	MODIFIER	-	-	-	-	-	-	-	-	-	-	-	-	-	0.000977473204623099
SKZ155950.1_3156450	KZ155950.1:3156450-3156450	A	intergenic_variant	MODIFIER	-	-	-	-	-	-	-	-	-	-	-	-	-	0.000484602407462401
SKZ155950.1_3156452	KZ155950.1:3156452-3156452	G	intergenic_variant	MODIFIER	-	-	-	-	-	-	-	-	-	-	-	-	-	0.000484602407462401
SKZ155950.1_3156453	KZ155950.1:3156453-3156453	A	intergenic_variant	MODIFIER	-	-	-	-	-	-	-	-	-	-	-	-	-	0.000438276642811151
SKZ155950.1_3156457	KZ155950.1:3156457-3156457	C	intergenic_variant	MODIFIER	-	-	-	-	-	-	-	-	-	-	-	-	-	0.000429297991719484
SKZ155950.1_3156461	KZ155950.1:3156461-3156461	C	intergenic_variant	MODIFIER	-	-	-	-	-	-	-	-	-	-	-	-	-	0.00305340184804901
SKZ155950.1_3156464	KZ155950.1:3156464-3156464	A	intergenic_variant	MODIFIER	-	-	-	-	-	-	-	-	-	-	-	-	-	0.00354516257318957
SKZ155950.1_3156471	KZ155950.1:3156471-3156471	A	intergenic_variant	MODIFIER	-	-	-	-	-	-	-	-	-	-	-	-	-	0.0261692057001604
SKZ155950.1_3156476	KZ155950.1:3156476-3156476	A	intergenic_variant	MODIFIER	-	-	-	-	-	-	-	-	-	-	-	-	-	0.00118741942716217
SKZ155950.1_3156477	KZ155950.1:3156477-3156477	C	intergenic_variant	MODIFIER	-	-	-	-	-	-	-	-	-	-	-	-	-	0.00468027503822442
SKZ155950.1_3156481	KZ155950.1:3156481-3156481	G	intergenic_variant	MODIFIER	-	-	-	-	-	-	-	-	-	-	-	-	-	0.00686687026531721
SKZ155950.1_3156482	KZ155950.1:3156482-3156482	T	intergenic_variant	MODIFIER	-	-	-	-	-	-	-	-	-	-	-	-	-	0.00505849181457555
SKZ155950.1_3156485	KZ155950.1:3156485-3156485	T	intergenic_variant	MODIFIER	-	-	-	-	-	-	-	-	-	-	-	-	-	0.00292000690755594
SKZ155950.1_3156490	KZ155950.1:3156490-3156490	T	intergenic_variant	MODIFIER	-	-	-	-	-	-	-	-	-	-	-	-	-	0.00643311867055252
SKZ155950.1_3156491	KZ155950.1:3156491-3156491	A	intergenic_variant	MODIFIER	-	-	-	-	-	-	-	-	-	-	-	-	-	0.00103667647594039
SKZ155950.1_3156493	KZ155950.1:3156493-3156493	T	intergenic_variant	MODIFIER	-	-	-	-	-	-	-	-	-	-	-	-	-	0.000739762972606875
SKZ155950.1_3156499	KZ155950.1:3156499-3156499	A	intergenic_variant	MODIFIER	-	-	-	-	-	-	-	-	-	-	-	-	-	0.00103667647594039
SKZ155950.1_3156501	KZ155950.1:3156501-3156501	T	intergenic_variant	MODIFIER	-	-	-	-	-	-	-	-	-	-	-	-	-	0.00645147113780302
SKZ155952.1_397773	KZ155952.1:397773-397773	C	upstream_gene_variant	MODIFIER	-	ENSACDG00005002286	Transcript	ENSACDT00005003849.1	protein_coding	-	-	-	-	-	2093	-1	ENSACDP00005003197	0.000891256974038554
SKZ155952.1_397923	KZ155952.1:397923-397923	G	upstream_gene_variant	MODIFIER	-	ENSACDG00005002286	Transcript	ENSACDT00005003849.1	protein_coding	-	-	-	-	-	2243	-1	ENSACDP00005003197	0.00142320750253827
SKZ155952.1_401304	KZ155952.1:401304-401304	C	intergenic_variant	MODIFIER	-	-	-	-	-	-	-	-	-	-	-	-	-	0.000967106048538356
SKZ155952.1_402865	KZ155952.1:402865-402865	T	intergenic_variant	MODIFIER	-	-	-	-	-	-	-	-	-	-	-	-	-	0.0040966623226544
SKZ155952.1_403032	KZ155952.1:403032-403032	T	intergenic_variant	MODIFIER	-	-	-	-	-	-	-	-	-	-	-	-	-	0.00526148232614012
SKZ155952.1_403033	KZ155952.1:403033-403033	A	intergenic_variant	MODIFIER	-	-	-	-	-	-	-	-	-	-	-	-	-	0.00434432759215972
SKZ155952.1_403036	KZ155952.1:403036-403036	G	intergenic_variant	MODIFIER	-	-	-	-	-	-	-	-	-	-	-	-	-	0.0213111186054184
SKZ155962.1_2293978	KZ155962.1:2293978-2293978	G	intergenic_variant	MODIFIER	-	-	-	-	-	-	-	-	-	-	-	-	-	0.00361477230001352
SKZ155962.1_2293988	KZ155962.1:2293988-2293988	C	intergenic_variant	MODIFIER	-	-	-	-	-	-	-	-	-	-	-	-	-	0.00361477230001352
SKZ155962.1_2293997	KZ155962.1:2293997-2293997	A	intergenic_variant	MODIFIER	-	-	-	-	-	-	-	-	-	-	-	-	-	0.00361477230001352
SKZ155968.1_970662	KZ155968.1:970662-970662	T	intron_variant	MODIFIER	PDLIM7	ENSACDG00005017188	Transcript	ENSACDT00005028300.1	protein_coding	-	-	-	-	-	-	1	ENSACDP00005023660	0.0241640089163237
SKZ155968.1_970662	KZ155968.1:970662-970662	T	intron_variant	MODIFIER	PDLIM7	ENSACDG00005017188	Transcript	ENSACDT00005028306.1	protein_coding	-	-	-	-	-	-	1	ENSACDP00005023666	0.0241640089163237
SKZ155991.1_2238118	KZ155991.1:2238118-2238118	G	intron_variant,non_coding_transcript_variant	MODIFIER	-	ENSACDG00005009969	Transcript	ENSACDT00005016306.1	lncRNA	-	-	-	-	-	-	1	-	0.00237790012080924
SKZ155991.1_2238118	KZ155991.1:2238118-2238118	G	intron_variant,non_coding_transcript_variant	MODIFIER	-	ENSACDG00005009969	Transcript	ENSACDT00005016307.1	lncRNA	-	-	-	-	-	-	1	-	0.00237790012080924
SKZ155991.1_2238126	KZ155991.1:2238126-2238126	A	intron_variant,non_coding_transcript_variant	MODIFIER	-	ENSACDG00005009969	Transcript	ENSACDT00005016306.1	lncRNA	-	-	-	-	-	-	1	-	0.00237790012080924
SKZ155991.1_2238126	KZ155991.1:2238126-2238126	A	intron_variant,non_coding_transcript_variant	MODIFIER	-	ENSACDG00005009969	Transcript	ENSACDT00005016307.1	lncRNA	-	-	-	-	-	-	1	-	0.00237790012080924
SKZ155991.1_2238132	KZ155991.1:2238132-2238132	A	intron_variant,non_coding_transcript_variant	MODIFIER	-	ENSACDG00005009969	Transcript	ENSACDT00005016306.1	lncRNA	-	-	-	-	-	-	1	-	0.00605847293644063
SKZ155991.1_2238132	KZ155991.1:2238132-2238132	A	intron_variant,non_coding_transcript_variant	MODIFIER	-	ENSACDG00005009969	Transcript	ENSACDT00005016307.1	lncRNA	-	-	-	-	-	-	1	-	0.00605847293644063
SKZ155991.1_2238135	KZ155991.1:2238135-2238135	A	intron_variant,non_coding_transcript_variant	MODIFIER	-	ENSACDG00005009969	Transcript	ENSACDT00005016306.1	lncRNA	-	-	-	-	-	-	1	-	0.00237790012080924
SKZ155991.1_2238135	KZ155991.1:2238135-2238135	A	intron_variant,non_coding_transcript_variant	MODIFIER	-	ENSACDG00005009969	Transcript	ENSACDT00005016307.1	lncRNA	-	-	-	-	-	-	1	-	0.00237790012080924
SKZ155991.1_2238138	KZ155991.1:2238138-2238138	T	intron_variant,non_coding_transcript_variant	MODIFIER	-	ENSACDG00005009969	Transcript	ENSACDT00005016306.1	lncRNA	-	-	-	-	-	-	1	-	0.000639582725902761
SKZ155991.1_2238138	KZ155991.1:2238138-2238138	T	intron_variant,non_coding_transcript_variant	MODIFIER	-	ENSACDG00005009969	Transcript	ENSACDT00005016307.1	lncRNA	-	-	-	-	-	-	1	-	0.000639582725902761
SKZ155991.1_2238141	KZ155991.1:2238141-2238141	A	intron_variant,non_coding_transcript_variant	MODIFIER	-	ENSACDG00005009969	Transcript	ENSACDT00005016306.1	lncRNA	-	-	-	-	-	-	1	-	0.00166208444807768
SKZ155991.1_2238141	KZ155991.1:2238141-2238141	A	intron_variant,non_coding_transcript_variant	MODIFIER	-	ENSACDG00005009969	Transcript	ENSACDT00005016307.1	lncRNA	-	-	-	-	-	-	1	-	0.00166208444807768
SKZ155991.1_2238351	KZ155991.1:2238351-2238351	G	intron_variant,non_coding_transcript_variant	MODIFIER	-	ENSACDG00005009969	Transcript	ENSACDT00005016306.1	lncRNA	-	-	-	-	-	-	1	-	0.0126675477272207
SKZ155991.1_2238351	KZ155991.1:2238351-2238351	G	intron_variant,non_coding_transcript_variant	MODIFIER	-	ENSACDG00005009969	Transcript	ENSACDT00005016307.1	lncRNA	-	-	-	-	-	-	1	-	0.0126675477272207
SKZ155991.1_2238357	KZ155991.1:2238357-2238357	C	intron_variant,non_coding_transcript_variant	MODIFIER	-	ENSACDG00005009969	Transcript	ENSACDT00005016306.1	lncRNA	-	-	-	-	-	-	1	-	0.0103131017514757
SKZ155991.1_2238357	KZ155991.1:2238357-2238357	C	intron_variant,non_coding_transcript_variant	MODIFIER	-	ENSACDG00005009969	Transcript	ENSACDT00005016307.1	lncRNA	-	-	-	-	-	-	1	-	0.0103131017514757
SKZ155991.1_2238358	KZ155991.1:2238358-2238358	A	intron_variant,non_coding_transcript_variant	MODIFIER	-	ENSACDG00005009969	Transcript	ENSACDT00005016306.1	lncRNA	-	-	-	-	-	-	1	-	0.0034911676085184
SKZ155991.1_2238358	KZ155991.1:2238358-2238358	A	intron_variant,non_coding_transcript_variant	MODIFIER	-	ENSACDG00005009969	Transcript	ENSACDT00005016307.1	lncRNA	-	-	-	-	-	-	1	-	0.0034911676085184
SKZ155991.1_2238437	KZ155991.1:2238437-2238437	A	intron_variant,non_coding_transcript_variant	MODIFIER	-	ENSACDG00005009969	Transcript	ENSACDT00005016306.1	lncRNA	-	-	-	-	-	-	1	-	0.0155854497650201
SKZ155991.1_2238437	KZ155991.1:2238437-2238437	A	intron_variant,non_coding_transcript_variant	MODIFIER	-	ENSACDG00005009969	Transcript	ENSACDT00005016307.1	lncRNA	-	-	-	-	-	-	1	-	0.0155854497650201
SKZ155991.1_2238445	KZ155991.1:2238445-2238445	T	intron_variant,non_coding_transcript_variant	MODIFIER	-	ENSACDG00005009969	Transcript	ENSACDT00005016306.1	lncRNA	-	-	-	-	-	-	1	-	0.0155854497650201
SKZ155991.1_2238445	KZ155991.1:2238445-2238445	T	intron_variant,non_coding_transcript_variant	MODIFIER	-	ENSACDG00005009969	Transcript	ENSACDT00005016307.1	lncRNA	-	-	-	-	-	-	1	-	0.0155854497650201
SKZ155998.1_1003366	KZ155998.1:1003366-1003366	C	intergenic_variant	MODIFIER	-	-	-	-	-	-	-	-	-	-	-	-	-	0.0247665849590355
SKZ155998.1_1003376	KZ155998.1:1003376-1003376	C	intergenic_variant	MODIFIER	-	-	-	-	-	-	-	-	-	-	-	-	-	0.00127993100528962
SKZ155998.1_1003377	KZ155998.1:1003377-1003377	G	intergenic_variant	MODIFIER	-	-	-	-	-	-	-	-	-	-	-	-	-	0.0151005231254276
SKZ155998.1_1003397	KZ155998.1:1003397-1003397	T	intergenic_variant	MODIFIER	-	-	-	-	-	-	-	-	-	-	-	-	-	0.00369573201572548
SKZ155998.1_1003398	KZ155998.1:1003398-1003398	C	intergenic_variant	MODIFIER	-	-	-	-	-	-	-	-	-	-	-	-	-	0.0105511091070331
SKZ155998.1_1003399	KZ155998.1:1003399-1003399	A	intergenic_variant	MODIFIER	-	-	-	-	-	-	-	-	-	-	-	-	-	0.00969680301459697
SKZ155998.1_1003402	KZ155998.1:1003402-1003402	G	intergenic_variant	MODIFIER	-	-	-	-	-	-	-	-	-	-	-	-	-	0.00403342208819088
SKZ155998.1_1003533	KZ155998.1:1003533-1003533	G	intergenic_variant	MODIFIER	-	-	-	-	-	-	-	-	-	-	-	-	-	0.0270431178347512
SKZ155998.1_1003537	KZ155998.1:1003537-1003537	A	intergenic_variant	MODIFIER	-	-	-	-	-	-	-	-	-	-	-	-	-	0.0175455821381357
SKZ155998.1_1003538	KZ155998.1:1003538-1003538	A	intergenic_variant	MODIFIER	-	-	-	-	-	-	-	-	-	-	-	-	-	0.0175455821381357
SKZ155998.1_1005576	KZ155998.1:1005576-1005576	A	intergenic_variant	MODIFIER	-	-	-	-	-	-	-	-	-	-	-	-	-	0.00538290042114945
SKZ155998.1_1005581	KZ155998.1:1005581-1005581	A	intergenic_variant	MODIFIER	-	-	-	-	-	-	-	-	-	-	-	-	-	0.00128835454710043
SKZ155998.1_1005583	KZ155998.1:1005583-1005583	T	intergenic_variant	MODIFIER	-	-	-	-	-	-	-	-	-	-	-	-	-	0.0136769199663976
SKZ155998.1_1005587	KZ155998.1:1005587-1005587	T	intergenic_variant	MODIFIER	-	-	-	-	-	-	-	-	-	-	-	-	-	0.00446693578599342
SKZ155998.1_1005601	KZ155998.1:1005601-1005601	A	intergenic_variant	MODIFIER	-	-	-	-	-	-	-	-	-	-	-	-	-	0.00271321143660261
SKZ155998.1_1005602	KZ155998.1:1005602-1005602	A	intergenic_variant	MODIFIER	-	-	-	-	-	-	-	-	-	-	-	-	-	0.00155960159566299
SKZ155998.1_1005609	KZ155998.1:1005609-1005609	A	intergenic_variant	MODIFIER	-	-	-	-	-	-	-	-	-	-	-	-	-	0.00811241699779088
SKZ155998.1_1005611	KZ155998.1:1005611-1005611	C	intergenic_variant	MODIFIER	-	-	-	-	-	-	-	-	-	-	-	-	-	0.00370602039296395
SKZ156029.1_340018	KZ156029.1:340018-340018	G	intron_variant	MODIFIER	AFF3	ENSACDG00005017622	Transcript	ENSACDT00005029053.1	protein_coding	-	-	-	-	-	-	1	ENSACDP00005024305	0.0254036239864604
SKZ156036.1_1084030	KZ156036.1:1084030-1084030	A	upstream_gene_variant	MODIFIER	RPP25L	ENSACDG00005018810	Transcript	ENSACDT00005030996.1	protein_coding	-	-	-	-	-	3492	-1	ENSACDP00005025987	0.0079464581274105
SKZ156036.1_1084030	KZ156036.1:1084030-1084030	A	non_coding_transcript_exon_variant	MODIFIER	-	ENSACDG00005018812	Transcript	ENSACDT00005030999.1	lncRNA	1670	-	-	-	-	-	1	-	0.0079464581274105
SKZ156036.1_1085057	KZ156036.1:1085057-1085057	T	upstream_gene_variant	MODIFIER	RPP25L	ENSACDG00005018810	Transcript	ENSACDT00005030996.1	protein_coding	-	-	-	-	-	4519	-1	ENSACDP00005025987	0.0234865169028531
SKZ156036.1_1085057	KZ156036.1:1085057-1085057	T	non_coding_transcript_exon_variant	MODIFIER	-	ENSACDG00005018812	Transcript	ENSACDT00005030999.1	lncRNA	2697	-	-	-	-	-	1	-	0.0234865169028531
SKZ156036.1_1085071	KZ156036.1:1085071-1085071	C	upstream_gene_variant	MODIFIER	RPP25L	ENSACDG00005018810	Transcript	ENSACDT00005030996.1	protein_coding	-	-	-	-	-	4533	-1	ENSACDP00005025987	0.0152665477794399
SKZ156036.1_1085071	KZ156036.1:1085071-1085071	C	non_coding_transcript_exon_variant	MODIFIER	-	ENSACDG00005018812	Transcript	ENSACDT00005030999.1	lncRNA	2711	-	-	-	-	-	1	-	0.0152665477794399
SKZ156036.1_1092157	KZ156036.1:1092157-1092157	C	downstream_gene_variant	MODIFIER	DCTN3	ENSACDG00005018813	Transcript	ENSACDT00005031002.1	protein_coding	-	-	-	-	-	2736	-1	ENSACDP00005025992	0.00324777744368479
SKZ156041.1_1561992	KZ156041.1:1561992-1561992	C	intergenic_variant	MODIFIER	-	-	-	-	-	-	-	-	-	-	-	-	-	0.0130867872941272
SKZ156041.1_1561994	KZ156041.1:1561994-1561994	T	intergenic_variant	MODIFIER	-	-	-	-	-	-	-	-	-	-	-	-	-	0.0188594983331278
SKZ156053.1_220034	KZ156053.1:220034-220034	C	intergenic_variant	MODIFIER	-	-	-	-	-	-	-	-	-	-	-	-	-	0.0295632357745425
SKZ156053.1_220035	KZ156053.1:220035-220035	T	intergenic_variant	MODIFIER	-	-	-	-	-	-	-	-	-	-	-	-	-	0.0295632357745425
SKZ156054.1_3984	KZ156054.1:3984-3984	A	intergenic_variant	MODIFIER	-	-	-	-	-	-	-	-	-	-	-	-	-	0.00642711400375643
SKZ156087.1_10435	KZ156087.1:10435-10435	G	intergenic_variant	MODIFIER	-	-	-	-	-	-	-	-	-	-	-	-	-	0.000513489479405596
SKZ156103.1_950967	KZ156103.1:950967-950967	A	intergenic_variant	MODIFIER	-	-	-	-	-	-	-	-	-	-	-	-	-	0.00803554441384396
SKZ156103.1_950972	KZ156103.1:950972-950972	A	intergenic_variant	MODIFIER	-	-	-	-	-	-	-	-	-	-	-	-	-	0.00333532201805776
SKZ156103.1_950986	KZ156103.1:950986-950986	G	intergenic_variant	MODIFIER	-	-	-	-	-	-	-	-	-	-	-	-	-	0.00803554441384396
SKZ156103.1_950988	KZ156103.1:950988-950988	T	intergenic_variant	MODIFIER	-	-	-	-	-	-	-	-	-	-	-	-	-	0.00774905625399117
SKZ156128.1_767764	KZ156128.1:767764-767764	G	intergenic_variant	MODIFIER	-	-	-	-	-	-	-	-	-	-	-	-	-	0.000324342898783747
SKZ156128.1_767766	KZ156128.1:767766-767766	T	intergenic_variant	MODIFIER	-	-	-	-	-	-	-	-	-	-	-	-	-	0.000895541399333187
SKZ156128.1_767767	KZ156128.1:767767-767767	G	intergenic_variant	MODIFIER	-	-	-	-	-	-	-	-	-	-	-	-	-	0.0051927221436994
SKZ156128.1_767769	KZ156128.1:767769-767769	C	intergenic_variant	MODIFIER	-	-	-	-	-	-	-	-	-	-	-	-	-	0.00464542919703144
SKZ156128.1_767770	KZ156128.1:767770-767770	C	intergenic_variant	MODIFIER	-	-	-	-	-	-	-	-	-	-	-	-	-	0.000895541399333187
SKZ156158.1_39833	KZ156158.1:39833-39833	A	downstream_gene_variant	MODIFIER	-	ENSACDG00005010933	Transcript	ENSACDT00005017954.1	lncRNA	-	-	-	-	-	1411	1	-	0.033899512734235
SKZ156158.1_40336	KZ156158.1:40336-40336	A	downstream_gene_variant	MODIFIER	-	ENSACDG00005010933	Transcript	ENSACDT00005017954.1	lncRNA	-	-	-	-	-	1914	1	-	0.00141749182438787
SKZ156158.1_40360	KZ156158.1:40360-40360	T	downstream_gene_variant	MODIFIER	-	ENSACDG00005010933	Transcript	ENSACDT00005017954.1	lncRNA	-	-	-	-	-	1938	1	-	0.0235323437588197
SKZ156172.1_363579	KZ156172.1:363579-363579	A	downstream_gene_variant	MODIFIER	-	ENSACDG00005016729	Transcript	ENSACDT00005027588.1	lncRNA	-	-	-	-	-	3082	1	-	0.000844152207908524
SKZ156172.1_363579	KZ156172.1:363579-363579	A	intron_variant	MODIFIER	-	ENSACDG00005016740	Transcript	ENSACDT00005027610.1	protein_coding	-	-	-	-	-	-	-1	ENSACDP00005023080	0.000844152207908524
SKZ156172.1_363579	KZ156172.1:363579-363579	A	intron_variant	MODIFIER	-	ENSACDG00005016740	Transcript	ENSACDT00005027615.1	protein_coding	-	-	-	-	-	-	-1	ENSACDP00005023085	0.000844152207908524
SKZ156172.1_363579	KZ156172.1:363579-363579	A	intron_variant	MODIFIER	-	ENSACDG00005016740	Transcript	ENSACDT00005027626.1	protein_coding	-	-	-	-	-	-	-1	ENSACDP00005023091	0.000844152207908524
SKZ156172.1_363579	KZ156172.1:363579-363579	A	intron_variant	MODIFIER	-	ENSACDG00005016740	Transcript	ENSACDT00005027631.1	protein_coding	-	-	-	-	-	-	-1	ENSACDP00005023094	0.000844152207908524
SKZ156172.1_363582	KZ156172.1:363582-363582	G	downstream_gene_variant	MODIFIER	-	ENSACDG00005016729	Transcript	ENSACDT00005027588.1	lncRNA	-	-	-	-	-	3085	1	-	0.000844152207908524
SKZ156172.1_363582	KZ156172.1:363582-363582	G	intron_variant	MODIFIER	-	ENSACDG00005016740	Transcript	ENSACDT00005027610.1	protein_coding	-	-	-	-	-	-	-1	ENSACDP00005023080	0.000844152207908524
SKZ156172.1_363582	KZ156172.1:363582-363582	G	intron_variant	MODIFIER	-	ENSACDG00005016740	Transcript	ENSACDT00005027615.1	protein_coding	-	-	-	-	-	-	-1	ENSACDP00005023085	0.000844152207908524
SKZ156172.1_363582	KZ156172.1:363582-363582	G	intron_variant	MODIFIER	-	ENSACDG00005016740	Transcript	ENSACDT00005027626.1	protein_coding	-	-	-	-	-	-	-1	ENSACDP00005023091	0.000844152207908524
SKZ156172.1_363582	KZ156172.1:363582-363582	G	intron_variant	MODIFIER	-	ENSACDG00005016740	Transcript	ENSACDT00005027631.1	protein_coding	-	-	-	-	-	-	-1	ENSACDP00005023094	0.000844152207908524
SKZ156177.1_19868	KZ156177.1:19868-19868	G	non_coding_transcript_exon_variant	MODIFIER	-	ENSACDG00005017451	Transcript	ENSACDT00005028735.1	lncRNA	521	-	-	-	-	-	-1	-	0.00269881157911414
SKZ156177.1_19885	KZ156177.1:19885-19885	T	non_coding_transcript_exon_variant	MODIFIER	-	ENSACDG00005017451	Transcript	ENSACDT00005028735.1	lncRNA	504	-	-	-	-	-	-1	-	0.0155345753876706
SKZ156178.1_7901	KZ156178.1:7901-7901	C	non_coding_transcript_exon_variant	MODIFIER	-	ENSACDG00005017609	Transcript	ENSACDT00005029003.1	lncRNA	1594	-	-	-	-	-	1	-	0.000717283702348636
SKZ156178.1_7901	KZ156178.1:7901-7901	C	non_coding_transcript_exon_variant	MODIFIER	-	ENSACDG00005017609	Transcript	ENSACDT00005029005.1	lncRNA	1965	-	-	-	-	-	1	-	0.000717283702348636
SKZ156178.1_7901	KZ156178.1:7901-7901	C	upstream_gene_variant	MODIFIER	PROM2	ENSACDG00005017615	Transcript	ENSACDT00005029028.1	protein_coding	-	-	-	-	-	2117	1	ENSACDP00005024280	0.000717283702348636
SKZ156178.1_7901	KZ156178.1:7901-7901	C	upstream_gene_variant	MODIFIER	PROM2	ENSACDG00005017615	Transcript	ENSACDT00005029029.1	protein_coding	-	-	-	-	-	2117	1	ENSACDP00005024281	0.000717283702348636
SKZ156178.1_7901	KZ156178.1:7901-7901	C	upstream_gene_variant	MODIFIER	PROM2	ENSACDG00005017615	Transcript	ENSACDT00005029030.1	protein_coding	-	-	-	-	-	2117	1	ENSACDP00005024282	0.000717283702348636
SKZ156178.1_7903	KZ156178.1:7903-7903	T	non_coding_transcript_exon_variant	MODIFIER	-	ENSACDG00005017609	Transcript	ENSACDT00005029003.1	lncRNA	1596	-	-	-	-	-	1	-	0.000717283702348636
SKZ156178.1_7903	KZ156178.1:7903-7903	T	non_coding_transcript_exon_variant	MODIFIER	-	ENSACDG00005017609	Transcript	ENSACDT00005029005.1	lncRNA	1967	-	-	-	-	-	1	-	0.000717283702348636
SKZ156178.1_7903	KZ156178.1:7903-7903	T	upstream_gene_variant	MODIFIER	PROM2	ENSACDG00005017615	Transcript	ENSACDT00005029028.1	protein_coding	-	-	-	-	-	2115	1	ENSACDP00005024280	0.000717283702348636
SKZ156178.1_7903	KZ156178.1:7903-7903	T	upstream_gene_variant	MODIFIER	PROM2	ENSACDG00005017615	Transcript	ENSACDT00005029029.1	protein_coding	-	-	-	-	-	2115	1	ENSACDP00005024281	0.000717283702348636
SKZ156178.1_7903	KZ156178.1:7903-7903	T	upstream_gene_variant	MODIFIER	PROM2	ENSACDG00005017615	Transcript	ENSACDT00005029030.1	protein_coding	-	-	-	-	-	2115	1	ENSACDP00005024282	0.000717283702348636
SKZ156178.1_7904	KZ156178.1:7904-7904	T	non_coding_transcript_exon_variant	MODIFIER	-	ENSACDG00005017609	Transcript	ENSACDT00005029003.1	lncRNA	1597	-	-	-	-	-	1	-	0.00150753879424515
SKZ156178.1_7904	KZ156178.1:7904-7904	T	non_coding_transcript_exon_variant	MODIFIER	-	ENSACDG00005017609	Transcript	ENSACDT00005029005.1	lncRNA	1968	-	-	-	-	-	1	-	0.00150753879424515
SKZ156178.1_7904	KZ156178.1:7904-7904	T	upstream_gene_variant	MODIFIER	PROM2	ENSACDG00005017615	Transcript	ENSACDT00005029028.1	protein_coding	-	-	-	-	-	2114	1	ENSACDP00005024280	0.00150753879424515
SKZ156178.1_7904	KZ156178.1:7904-7904	T	upstream_gene_variant	MODIFIER	PROM2	ENSACDG00005017615	Transcript	ENSACDT00005029029.1	protein_coding	-	-	-	-	-	2114	1	ENSACDP00005024281	0.00150753879424515
SKZ156178.1_7904	KZ156178.1:7904-7904	T	upstream_gene_variant	MODIFIER	PROM2	ENSACDG00005017615	Transcript	ENSACDT00005029030.1	protein_coding	-	-	-	-	-	2114	1	ENSACDP00005024282	0.00150753879424515
SKZ156181.1_135725	KZ156181.1:135725-135725	T	intergenic_variant	MODIFIER	-	-	-	-	-	-	-	-	-	-	-	-	-	0.0108787279235941
SKZ156236.1_669	KZ156236.1:669-669	G	intergenic_variant	MODIFIER	-	-	-	-	-	-	-	-	-	-	-	-	-	0.011983419547511
SKZ156236.1_23792	KZ156236.1:23792-23792	T	intron_variant	MODIFIER	-	ENSACDG00005007992	Transcript	ENSACDT00005013158.1	protein_coding	-	-	-	-	-	-	1	ENSACDP00005010975	0.0671719741688563
SKZ156236.1_23792	KZ156236.1:23792-23792	T	upstream_gene_variant	MODIFIER	-	ENSACDG00005007999	Transcript	ENSACDT00005013170.1	protein_coding	-	-	-	-	-	4527	1	ENSACDP00005010984	0.0671719741688563
SKZ156236.1_23793	KZ156236.1:23793-23793	G	intron_variant	MODIFIER	-	ENSACDG00005007992	Transcript	ENSACDT00005013158.1	protein_coding	-	-	-	-	-	-	1	ENSACDP00005010975	0.0671719741688563
SKZ156236.1_23793	KZ156236.1:23793-23793	G	upstream_gene_variant	MODIFIER	-	ENSACDG00005007999	Transcript	ENSACDT00005013170.1	protein_coding	-	-	-	-	-	4526	1	ENSACDP00005010984	0.0671719741688563
SKZ156236.1_23810	KZ156236.1:23810-23810	A	intron_variant	MODIFIER	-	ENSACDG00005007992	Transcript	ENSACDT00005013158.1	protein_coding	-	-	-	-	-	-	1	ENSACDP00005010975	0.020248193339652
SKZ156236.1_23810	KZ156236.1:23810-23810	A	upstream_gene_variant	MODIFIER	-	ENSACDG00005007999	Transcript	ENSACDT00005013170.1	protein_coding	-	-	-	-	-	4509	1	ENSACDP00005010984	0.020248193339652
SKZ156236.1_27295	KZ156236.1:27295-27295	A	intron_variant	MODIFIER	-	ENSACDG00005007992	Transcript	ENSACDT00005013158.1	protein_coding	-	-	-	-	-	-	1	ENSACDP00005010975	0.0049655443818354
SKZ156236.1_27295	KZ156236.1:27295-27295	A	upstream_gene_variant	MODIFIER	-	ENSACDG00005007999	Transcript	ENSACDT00005013170.1	protein_coding	-	-	-	-	-	1024	1	ENSACDP00005010984	0.0049655443818354
SKZ156236.1_27301	KZ156236.1:27301-27301	T	intron_variant	MODIFIER	-	ENSACDG00005007992	Transcript	ENSACDT00005013158.1	protein_coding	-	-	-	-	-	-	1	ENSACDP00005010975	0.00676956092565144
SKZ156236.1_27301	KZ156236.1:27301-27301	T	upstream_gene_variant	MODIFIER	-	ENSACDG00005007999	Transcript	ENSACDT00005013170.1	protein_coding	-	-	-	-	-	1018	1	ENSACDP00005010984	0.00676956092565144
SKZ156236.1_27309	KZ156236.1:27309-27309	T	intron_variant	MODIFIER	-	ENSACDG00005007992	Transcript	ENSACDT00005013158.1	protein_coding	-	-	-	-	-	-	1	ENSACDP00005010975	0.00613504375006601
SKZ156236.1_27309	KZ156236.1:27309-27309	T	upstream_gene_variant	MODIFIER	-	ENSACDG00005007999	Transcript	ENSACDT00005013170.1	protein_coding	-	-	-	-	-	1010	1	ENSACDP00005010984	0.00613504375006601
SKZ156236.1_27762	KZ156236.1:27762-27762	C	synonymous_variant	LOW	-	ENSACDG00005007992	Transcript	ENSACDT00005013158.1	protein_coding	2549	2220	740	C	tgT/tgC	-	1	ENSACDP00005010975	0.00192549889998898
SKZ156236.1_27762	KZ156236.1:27762-27762	C	upstream_gene_variant	MODIFIER	-	ENSACDG00005007999	Transcript	ENSACDT00005013170.1	protein_coding	-	-	-	-	-	557	1	ENSACDP00005010984	0.00192549889998898
SKZ156236.1_27778	KZ156236.1:27778-27778	A	missense_variant	MODERATE	-	ENSACDG00005007992	Transcript	ENSACDT00005013158.1	protein_coding	2565	2236	746	V/M	Gtg/Atg	-	1	ENSACDP00005010975	0.000965030135072633
SKZ156236.1_27778	KZ156236.1:27778-27778	A	upstream_gene_variant	MODIFIER	-	ENSACDG00005007999	Transcript	ENSACDT00005013170.1	protein_coding	-	-	-	-	-	541	1	ENSACDP00005010984	0.000965030135072633
SKZ156236.1_27783	KZ156236.1:27783-27783	C	synonymous_variant	LOW	-	ENSACDG00005007992	Transcript	ENSACDT00005013158.1	protein_coding	2570	2241	747	H	caT/caC	-	1	ENSACDP00005010975	0.00352398788163933
SKZ156236.1_27783	KZ156236.1:27783-27783	C	upstream_gene_variant	MODIFIER	-	ENSACDG00005007999	Transcript	ENSACDT00005013170.1	protein_coding	-	-	-	-	-	536	1	ENSACDP00005010984	0.00352398788163933
SKZ156236.1_27787	KZ156236.1:27787-27787	A	missense_variant	MODERATE	-	ENSACDG00005007992	Transcript	ENSACDT00005013158.1	protein_coding	2574	2245	749	A/T	Gca/Aca	-	1	ENSACDP00005010975	0.000965030135072633
SKZ156236.1_27787	KZ156236.1:27787-27787	A	upstream_gene_variant	MODIFIER	-	ENSACDG00005007999	Transcript	ENSACDT00005013170.1	protein_coding	-	-	-	-	-	532	1	ENSACDP00005010984	0.000965030135072633
SKZ156236.1_27808	KZ156236.1:27808-27808	A	missense_variant	MODERATE	-	ENSACDG00005007992	Transcript	ENSACDT00005013158.1	protein_coding	2595	2266	756	A/T	Gcc/Acc	-	1	ENSACDP00005010975	0.00119805644565974
SKZ156236.1_27808	KZ156236.1:27808-27808	A	upstream_gene_variant	MODIFIER	-	ENSACDG00005007999	Transcript	ENSACDT00005013170.1	protein_coding	-	-	-	-	-	511	1	ENSACDP00005010984	0.00119805644565974
SKZ156236.1_27810	KZ156236.1:27810-27810	T	synonymous_variant	LOW	-	ENSACDG00005007992	Transcript	ENSACDT00005013158.1	protein_coding	2597	2268	756	A	gcC/gcT	-	1	ENSACDP00005010975	0.00406662632681867
SKZ156236.1_27810	KZ156236.1:27810-27810	T	upstream_gene_variant	MODIFIER	-	ENSACDG00005007999	Transcript	ENSACDT00005013170.1	protein_coding	-	-	-	-	-	509	1	ENSACDP00005010984	0.00406662632681867
SKZ156236.1_27811	KZ156236.1:27811-27811	A	missense_variant	MODERATE	-	ENSACDG00005007992	Transcript	ENSACDT00005013158.1	protein_coding	2598	2269	757	G/S	Ggt/Agt	-	1	ENSACDP00005010975	0.00119805644565974
SKZ156236.1_27811	KZ156236.1:27811-27811	A	upstream_gene_variant	MODIFIER	-	ENSACDG00005007999	Transcript	ENSACDT00005013170.1	protein_coding	-	-	-	-	-	508	1	ENSACDP00005010984	0.00119805644565974
SKZ156236.1_27814	KZ156236.1:27814-27814	T	missense_variant	MODERATE	-	ENSACDG00005007992	Transcript	ENSACDT00005013158.1	protein_coding	2601	2272	758	P/S	Cct/Tct	-	1	ENSACDP00005010975	0.0032872098663698
SKZ156236.1_27814	KZ156236.1:27814-27814	T	upstream_gene_variant	MODIFIER	-	ENSACDG00005007999	Transcript	ENSACDT00005013170.1	protein_coding	-	-	-	-	-	505	1	ENSACDP00005010984	0.0032872098663698
SKZ156236.1_27816	KZ156236.1:27816-27816	A	synonymous_variant	LOW	-	ENSACDG00005007992	Transcript	ENSACDT00005013158.1	protein_coding	2603	2274	758	P	ccT/ccA	-	1	ENSACDP00005010975	0.00235952929053862
SKZ156236.1_27816	KZ156236.1:27816-27816	A	upstream_gene_variant	MODIFIER	-	ENSACDG00005007999	Transcript	ENSACDT00005013170.1	protein_coding	-	-	-	-	-	503	1	ENSACDP00005010984	0.00235952929053862
SKZ156236.1_27819	KZ156236.1:27819-27819	T	synonymous_variant	LOW	-	ENSACDG00005007992	Transcript	ENSACDT00005013158.1	protein_coding	2606	2277	759	V	gtC/gtT	-	1	ENSACDP00005010975	0.00406662632681867
SKZ156236.1_27819	KZ156236.1:27819-27819	T	upstream_gene_variant	MODIFIER	-	ENSACDG00005007999	Transcript	ENSACDT00005013170.1	protein_coding	-	-	-	-	-	500	1	ENSACDP00005010984	0.00406662632681867
SKZ156236.1_28072	KZ156236.1:28072-28072	G	downstream_gene_variant	MODIFIER	-	ENSACDG00005007992	Transcript	ENSACDT00005013158.1	protein_coding	-	-	-	-	-	42	1	ENSACDP00005010975	0.0114262886278367
SKZ156236.1_28072	KZ156236.1:28072-28072	G	upstream_gene_variant	MODIFIER	-	ENSACDG00005007999	Transcript	ENSACDT00005013170.1	protein_coding	-	-	-	-	-	247	1	ENSACDP00005010984	0.0114262886278367
SKZ156236.1_28086	KZ156236.1:28086-28086	C	downstream_gene_variant	MODIFIER	-	ENSACDG00005007992	Transcript	ENSACDT00005013158.1	protein_coding	-	-	-	-	-	56	1	ENSACDP00005010975	0.00598178286331295
SKZ156236.1_28086	KZ156236.1:28086-28086	C	upstream_gene_variant	MODIFIER	-	ENSACDG00005007999	Transcript	ENSACDT00005013170.1	protein_coding	-	-	-	-	-	233	1	ENSACDP00005010984	0.00598178286331295
SKZ156236.1_28090	KZ156236.1:28090-28090	A	downstream_gene_variant	MODIFIER	-	ENSACDG00005007992	Transcript	ENSACDT00005013158.1	protein_coding	-	-	-	-	-	60	1	ENSACDP00005010975	0.0122132538629528
SKZ156236.1_28090	KZ156236.1:28090-28090	A	upstream_gene_variant	MODIFIER	-	ENSACDG00005007999	Transcript	ENSACDT00005013170.1	protein_coding	-	-	-	-	-	229	1	ENSACDP00005010984	0.0122132538629528
SKZ156236.1_28096	KZ156236.1:28096-28096	T	downstream_gene_variant	MODIFIER	-	ENSACDG00005007992	Transcript	ENSACDT00005013158.1	protein_coding	-	-	-	-	-	66	1	ENSACDP00005010975	0.00203959729450363
SKZ156236.1_28096	KZ156236.1:28096-28096	T	upstream_gene_variant	MODIFIER	-	ENSACDG00005007999	Transcript	ENSACDT00005013170.1	protein_coding	-	-	-	-	-	223	1	ENSACDP00005010984	0.00203959729450363
SKZ156236.1_31850	KZ156236.1:31850-31850	C	downstream_gene_variant	MODIFIER	-	ENSACDG00005007992	Transcript	ENSACDT00005013158.1	protein_coding	-	-	-	-	-	3820	1	ENSACDP00005010975	0.00813336753628426
SKZ156236.1_31850	KZ156236.1:31850-31850	C	downstream_gene_variant	MODIFIER	-	ENSACDG00005007999	Transcript	ENSACDT00005013170.1	protein_coding	-	-	-	-	-	2403	1	ENSACDP00005010984	0.00813336753628426
SKZ156236.1_31868	KZ156236.1:31868-31868	C	downstream_gene_variant	MODIFIER	-	ENSACDG00005007992	Transcript	ENSACDT00005013158.1	protein_coding	-	-	-	-	-	3838	1	ENSACDP00005010975	0.0251582618898092
SKZ156236.1_31868	KZ156236.1:31868-31868	C	downstream_gene_variant	MODIFIER	-	ENSACDG00005007999	Transcript	ENSACDT00005013170.1	protein_coding	-	-	-	-	-	2421	1	ENSACDP00005010984	0.0251582618898092
SKZ156236.1_41424	KZ156236.1:41424-41424	A	downstream_gene_variant	MODIFIER	-	ENSACDG00005008004	Transcript	ENSACDT00005013179.1	protein_coding	-	-	-	-	-	311	-1	ENSACDP00005010991	0.00842358330539676
SKZ156236.1_41426	KZ156236.1:41426-41426	C	downstream_gene_variant	MODIFIER	-	ENSACDG00005008004	Transcript	ENSACDT00005013179.1	protein_coding	-	-	-	-	-	309	-1	ENSACDP00005010991	0.0538010866091591
SKZ156236.1_41436	KZ156236.1:41436-41436	C	downstream_gene_variant	MODIFIER	-	ENSACDG00005008004	Transcript	ENSACDT00005013179.1	protein_coding	-	-	-	-	-	299	-1	ENSACDP00005010991	0.0207971603954897
SKZ156236.1_41439	KZ156236.1:41439-41439	C	downstream_gene_variant	MODIFIER	-	ENSACDG00005008004	Transcript	ENSACDT00005013179.1	protein_coding	-	-	-	-	-	296	-1	ENSACDP00005010991	0.0148064471311606
SKZ156236.1_41443	KZ156236.1:41443-41443	A	downstream_gene_variant	MODIFIER	-	ENSACDG00005008004	Transcript	ENSACDT00005013179.1	protein_coding	-	-	-	-	-	292	-1	ENSACDP00005010991	0.00956856950790056
SKZ156236.1_41444	KZ156236.1:41444-41444	G	downstream_gene_variant	MODIFIER	-	ENSACDG00005008004	Transcript	ENSACDT00005013179.1	protein_coding	-	-	-	-	-	291	-1	ENSACDP00005010991	0.00842358330539676
SKZ156236.1_41453	KZ156236.1:41453-41453	G	downstream_gene_variant	MODIFIER	-	ENSACDG00005008004	Transcript	ENSACDT00005013179.1	protein_coding	-	-	-	-	-	282	-1	ENSACDP00005010991	0.00406618908626517
SKZ156236.1_41455	KZ156236.1:41455-41455	A	downstream_gene_variant	MODIFIER	-	ENSACDG00005008004	Transcript	ENSACDT00005013179.1	protein_coding	-	-	-	-	-	280	-1	ENSACDP00005010991	0.00842358330539676
SKZ156236.1_68020	KZ156236.1:68020-68020	T	intergenic_variant	MODIFIER	-	-	-	-	-	-	-	-	-	-	-	-	-	0.0109209999679527
SKZ156236.1_68033	KZ156236.1:68033-68033	C	intergenic_variant	MODIFIER	-	-	-	-	-	-	-	-	-	-	-	-	-	0.0457885029963991
SKZ156236.1_68038	KZ156236.1:68038-68038	T	intergenic_variant	MODIFIER	-	-	-	-	-	-	-	-	-	-	-	-	-	0.00954436051239251
SKZ156236.1_68039	KZ156236.1:68039-68039	A	intergenic_variant	MODIFIER	-	-	-	-	-	-	-	-	-	-	-	-	-	0.0252531092690932
SKZ156236.1_86434	KZ156236.1:86434-86434	G	intergenic_variant	MODIFIER	-	-	-	-	-	-	-	-	-	-	-	-	-	0.0127897843425184
SKZ156236.1_86453	KZ156236.1:86453-86453	C	intergenic_variant	MODIFIER	-	-	-	-	-	-	-	-	-	-	-	-	-	0.0369719865569809
SKZ156236.1_114548	KZ156236.1:114548-114548	C	upstream_gene_variant	MODIFIER	-	ENSACDG00005008009	Transcript	ENSACDT00005013185.1	protein_coding	-	-	-	-	-	1430	-1	ENSACDP00005010997	0.00621427906062936
SKZ156236.1_114556	KZ156236.1:114556-114556	C	upstream_gene_variant	MODIFIER	-	ENSACDG00005008009	Transcript	ENSACDT00005013185.1	protein_coding	-	-	-	-	-	1438	-1	ENSACDP00005010997	0.00155888795219312
SKZ156236.1_114565	KZ156236.1:114565-114565	A	upstream_gene_variant	MODIFIER	-	ENSACDG00005008009	Transcript	ENSACDT00005013185.1	protein_coding	-	-	-	-	-	1447	-1	ENSACDP00005010997	0.00120483890096234
SKZ156236.1_114566	KZ156236.1:114566-114566	T	upstream_gene_variant	MODIFIER	-	ENSACDG00005008009	Transcript	ENSACDT00005013185.1	protein_coding	-	-	-	-	-	1448	-1	ENSACDP00005010997	0.00132904885444157
SKZ156236.1_114569	KZ156236.1:114569-114569	T	upstream_gene_variant	MODIFIER	-	ENSACDG00005008009	Transcript	ENSACDT00005013185.1	protein_coding	-	-	-	-	-	1451	-1	ENSACDP00005010997	0.00192380865698885
SKZ156236.1_114573	KZ156236.1:114573-114573	A	upstream_gene_variant	MODIFIER	-	ENSACDG00005008009	Transcript	ENSACDT00005013185.1	protein_coding	-	-	-	-	-	1455	-1	ENSACDP00005010997	0.0019502345674259
SKZ156236.1_114575	KZ156236.1:114575-114575	C	upstream_gene_variant	MODIFIER	-	ENSACDG00005008009	Transcript	ENSACDT00005013185.1	protein_coding	-	-	-	-	-	1457	-1	ENSACDP00005010997	0.00534275617400308
SKZ156236.1_162942	KZ156236.1:162942-162942	T	intergenic_variant	MODIFIER	-	-	-	-	-	-	-	-	-	-	-	-	-	0.00124420783776957
SKZ156236.1_162952	KZ156236.1:162952-162952	T	intergenic_variant	MODIFIER	-	-	-	-	-	-	-	-	-	-	-	-	-	0.00168944456892669
SKZ156236.1_162954	KZ156236.1:162954-162954	G	intergenic_variant	MODIFIER	-	-	-	-	-	-	-	-	-	-	-	-	-	0.00136468701787776
SKZ156236.1_162958	KZ156236.1:162958-162958	A	intergenic_variant	MODIFIER	-	-	-	-	-	-	-	-	-	-	-	-	-	0.00143278258928813
SKZ156236.1_162959	KZ156236.1:162959-162959	A	intergenic_variant	MODIFIER	-	-	-	-	-	-	-	-	-	-	-	-	-	0.000998941562279523
SKZ156236.1_162962	KZ156236.1:162962-162962	T	intergenic_variant	MODIFIER	-	-	-	-	-	-	-	-	-	-	-	-	-	0.00483309506250503
SKZ156236.1_162973	KZ156236.1:162973-162973	G	intergenic_variant	MODIFIER	-	-	-	-	-	-	-	-	-	-	-	-	-	0.00642641615003274
SKZ156318.1_2466	KZ156318.1:2466-2466	A	intergenic_variant	MODIFIER	-	-	-	-	-	-	-	-	-	-	-	-	-	0.0201699826641492
SKZ156318.1_53245	KZ156318.1:53245-53245	C	intron_variant	MODIFIER	-	ENSACDG00005013436	Transcript	ENSACDT00005022136.1	protein_coding	-	-	-	-	-	-	-1	ENSACDP00005018470	0.00369412609152543
SKZ156318.1_53245	KZ156318.1:53245-53245	C	intron_variant	MODIFIER	-	ENSACDG00005013436	Transcript	ENSACDT00005022144.1	protein_coding	-	-	-	-	-	-	-1	ENSACDP00005018478	0.00369412609152543
SKZ156318.1_53245	KZ156318.1:53245-53245	C	upstream_gene_variant	MODIFIER	-	ENSACDG00005013463	Transcript	ENSACDT00005022193.1	protein_coding	-	-	-	-	-	3794	1	ENSACDP00005018518	0.00369412609152543
SKZ156318.1_59935	KZ156318.1:59935-59935	A	intron_variant	MODIFIER	-	ENSACDG00005013436	Transcript	ENSACDT00005022136.1	protein_coding	-	-	-	-	-	-	-1	ENSACDP00005018470	0.0377132401452501
SKZ156318.1_59935	KZ156318.1:59935-59935	A	upstream_gene_variant	MODIFIER	-	ENSACDG00005013436	Transcript	ENSACDT00005022144.1	protein_coding	-	-	-	-	-	4222	-1	ENSACDP00005018478	0.0377132401452501
SKZ156318.1_59935	KZ156318.1:59935-59935	A	intron_variant	MODIFIER	-	ENSACDG00005013463	Transcript	ENSACDT00005022193.1	protein_coding	-	-	-	-	-	-	1	ENSACDP00005018518	0.0377132401452501
SKZ156318.1_59935	KZ156318.1:59935-59935	A	downstream_gene_variant	MODIFIER	-	ENSACDG00005013491	Transcript	ENSACDT00005022239.1	protein_coding	-	-	-	-	-	2720	-1	ENSACDP00005018563	0.0377132401452501
SKZ156339.1_1014	KZ156339.1:1014-1014	A	intergenic_variant	MODIFIER	-	-	-	-	-	-	-	-	-	-	-	-	-	0.00735379690532015
SKZ156339.1_1023	KZ156339.1:1023-1023	G	intergenic_variant	MODIFIER	-	-	-	-	-	-	-	-	-	-	-	-	-	0.0261939239800998
SKZ156339.1_6722	KZ156339.1:6722-6722	A	intergenic_variant	MODIFIER	-	-	-	-	-	-	-	-	-	-	-	-	-	0.00397815812809038
SKZ156339.1_6730	KZ156339.1:6730-6730	C	intergenic_variant	MODIFIER	-	-	-	-	-	-	-	-	-	-	-	-	-	0.00281712857969117
SKZ156339.1_6734	KZ156339.1:6734-6734	T	intergenic_variant	MODIFIER	-	-	-	-	-	-	-	-	-	-	-	-	-	0.0114520738713017
SKZ156339.1_6735	KZ156339.1:6735-6735	A	intergenic_variant	MODIFIER	-	-	-	-	-	-	-	-	-	-	-	-	-	0.00310688009870766
SKZ156339.1_7111	KZ156339.1:7111-7111	C	intergenic_variant	MODIFIER	-	-	-	-	-	-	-	-	-	-	-	-	-	0.000830301439774454
SKZ156339.1_7122	KZ156339.1:7122-7122	T	intergenic_variant	MODIFIER	-	-	-	-	-	-	-	-	-	-	-	-	-	0.00216984859423523
SKZ156339.1_7126	KZ156339.1:7126-7126	C	intergenic_variant	MODIFIER	-	-	-	-	-	-	-	-	-	-	-	-	-	0.000742677117090902
SKZ156339.1_7129	KZ156339.1:7129-7129	A	intergenic_variant	MODIFIER	-	-	-	-	-	-	-	-	-	-	-	-	-	0.00157741677521218
SKZ156339.1_7133	KZ156339.1:7133-7133	A	intergenic_variant	MODIFIER	-	-	-	-	-	-	-	-	-	-	-	-	-	0.00157741677521218
SKZ156339.1_7142	KZ156339.1:7142-7142	T	intergenic_variant	MODIFIER	-	-	-	-	-	-	-	-	-	-	-	-	-	0.00175657040758906
SKZ156339.1_8100	KZ156339.1:8100-8100	G	intergenic_variant	MODIFIER	-	-	-	-	-	-	-	-	-	-	-	-	-	0.00463405757167328
SKZ156339.1_8103	KZ156339.1:8103-8103	C	intergenic_variant	MODIFIER	-	-	-	-	-	-	-	-	-	-	-	-	-	0.00101660907429657
SKZ156339.1_8164	KZ156339.1:8164-8164	G	intergenic_variant	MODIFIER	-	-	-	-	-	-	-	-	-	-	-	-	-	0.00323339061918149
SKZ156339.1_15829	KZ156339.1:15829-15829	C	intergenic_variant	MODIFIER	-	-	-	-	-	-	-	-	-	-	-	-	-	0.00841840362337705
SKZ156339.1_15833	KZ156339.1:15833-15833	C	intergenic_variant	MODIFIER	-	-	-	-	-	-	-	-	-	-	-	-	-	0.00556614999423195
SKZ156339.1_15839	KZ156339.1:15839-15839	G	intergenic_variant	MODIFIER	-	-	-	-	-	-	-	-	-	-	-	-	-	0.00120627973072812
SKZ156339.1_15843	KZ156339.1:15843-15843	T	intergenic_variant	MODIFIER	-	-	-	-	-	-	-	-	-	-	-	-	-	0.00120627973072812
SKZ156339.1_15844	KZ156339.1:15844-15844	G	intergenic_variant	MODIFIER	-	-	-	-	-	-	-	-	-	-	-	-	-	0.00432548983196119
SKZ156339.1_15848	KZ156339.1:15848-15848	A	intergenic_variant	MODIFIER	-	-	-	-	-	-	-	-	-	-	-	-	-	0.0554375060701296
SKZ156339.1_15850	KZ156339.1:15850-15850	T	intergenic_variant	MODIFIER	-	-	-	-	-	-	-	-	-	-	-	-	-	0.00193188442621343
SKZ156339.1_15852	KZ156339.1:15852-15852	T	intergenic_variant	MODIFIER	-	-	-	-	-	-	-	-	-	-	-	-	-	0.00165587291268187
SKZ156339.1_15854	KZ156339.1:15854-15854	A	intergenic_variant	MODIFIER	-	-	-	-	-	-	-	-	-	-	-	-	-	0.00120627973072812
SKZ156339.1_15855	KZ156339.1:15855-15855	A	intergenic_variant	MODIFIER	-	-	-	-	-	-	-	-	-	-	-	-	-	0.00256516401765122
SKZ156339.1_18403	KZ156339.1:18403-18403	A	upstream_gene_variant	MODIFIER	-	ENSACDG00005015457	Transcript	ENSACDT00005025520.1	lncRNA	-	-	-	-	-	3896	1	-	0.0376576064201988
SKZ156339.1_18405	KZ156339.1:18405-18405	G	upstream_gene_variant	MODIFIER	-	ENSACDG00005015457	Transcript	ENSACDT00005025520.1	lncRNA	-	-	-	-	-	3894	1	-	0.0376576064201988
SKZ156339.1_18429	KZ156339.1:18429-18429	G	upstream_gene_variant	MODIFIER	-	ENSACDG00005015457	Transcript	ENSACDT00005025520.1	lncRNA	-	-	-	-	-	3870	1	-	0.0376576064201988
SKZ156339.1_22924	KZ156339.1:22924-22924	T	intron_variant,non_coding_transcript_variant	MODIFIER	-	ENSACDG00005015457	Transcript	ENSACDT00005025520.1	lncRNA	-	-	-	-	-	-	1	-	0.00371443473784869
SKZ156339.1_22944	KZ156339.1:22944-22944	A	intron_variant,non_coding_transcript_variant	MODIFIER	-	ENSACDG00005015457	Transcript	ENSACDT00005025520.1	lncRNA	-	-	-	-	-	-	1	-	0.00250319917041312
SKZ156339.1_22947	KZ156339.1:22947-22947	G	intron_variant,non_coding_transcript_variant	MODIFIER	-	ENSACDG00005015457	Transcript	ENSACDT00005025520.1	lncRNA	-	-	-	-	-	-	1	-	0.00656013280398523
SKZ156339.1_22950	KZ156339.1:22950-22950	C	intron_variant,non_coding_transcript_variant	MODIFIER	-	ENSACDG00005015457	Transcript	ENSACDT00005025520.1	lncRNA	-	-	-	-	-	-	1	-	0.00399551191697038
SKZ156339.1_22952	KZ156339.1:22952-22952	T	intron_variant,non_coding_transcript_variant	MODIFIER	-	ENSACDG00005015457	Transcript	ENSACDT00005025520.1	lncRNA	-	-	-	-	-	-	1	-	0.00399551191697038
SKZ156339.1_22977	KZ156339.1:22977-22977	G	intron_variant,non_coding_transcript_variant	MODIFIER	-	ENSACDG00005015457	Transcript	ENSACDT00005025520.1	lncRNA	-	-	-	-	-	-	1	-	0.000910891399302791
SKZ156339.1_23003	KZ156339.1:23003-23003	G	intron_variant,non_coding_transcript_variant	MODIFIER	-	ENSACDG00005015457	Transcript	ENSACDT00005025520.1	lncRNA	-	-	-	-	-	-	1	-	0.00387849330007051
SKZ156339.1_23004	KZ156339.1:23004-23004	C	intron_variant,non_coding_transcript_variant	MODIFIER	-	ENSACDG00005015457	Transcript	ENSACDT00005025520.1	lncRNA	-	-	-	-	-	-	1	-	0.00505761683905337
SKZ156339.1_24949	KZ156339.1:24949-24949	T	intron_variant,non_coding_transcript_variant	MODIFIER	-	ENSACDG00005015457	Transcript	ENSACDT00005025520.1	lncRNA	-	-	-	-	-	-	1	-	0.0112404708386204
SKZ156339.1_24955	KZ156339.1:24955-24955	A	intron_variant,non_coding_transcript_variant	MODIFIER	-	ENSACDG00005015457	Transcript	ENSACDT00005025520.1	lncRNA	-	-	-	-	-	-	1	-	0.0082795408278017
SKZ156339.1_24958	KZ156339.1:24958-24958	C	intron_variant,non_coding_transcript_variant	MODIFIER	-	ENSACDG00005015457	Transcript	ENSACDT00005025520.1	lncRNA	-	-	-	-	-	-	1	-	0.00259490236621715
SKZ156339.1_24961	KZ156339.1:24961-24961	A	intron_variant,non_coding_transcript_variant	MODIFIER	-	ENSACDG00005015457	Transcript	ENSACDT00005025520.1	lncRNA	-	-	-	-	-	-	1	-	0.00104850096354694
SKZ156339.1_24963	KZ156339.1:24963-24963	C	intron_variant,non_coding_transcript_variant	MODIFIER	-	ENSACDG00005015457	Transcript	ENSACDT00005025520.1	lncRNA	-	-	-	-	-	-	1	-	0.00397549819833638
SKZ156339.1_24977	KZ156339.1:24977-24977	T	intron_variant,non_coding_transcript_variant	MODIFIER	-	ENSACDG00005015457	Transcript	ENSACDT00005025520.1	lncRNA	-	-	-	-	-	-	1	-	0.00290382730453587
SKZ156339.1_24980	KZ156339.1:24980-24980	A	intron_variant,non_coding_transcript_variant	MODIFIER	-	ENSACDG00005015457	Transcript	ENSACDT00005025520.1	lncRNA	-	-	-	-	-	-	1	-	0.00290382730453587
SKZ156339.1_27490	KZ156339.1:27490-27490	A	non_coding_transcript_exon_variant	MODIFIER	-	ENSACDG00005015457	Transcript	ENSACDT00005025520.1	lncRNA	362	-	-	-	-	-	1	-	0.015368495703244
SKZ156339.1_27491	KZ156339.1:27491-27491	T	non_coding_transcript_exon_variant	MODIFIER	-	ENSACDG00005015457	Transcript	ENSACDT00005025520.1	lncRNA	363	-	-	-	-	-	1	-	0.0115542175479251
SKZ156339.1_57402	KZ156339.1:57402-57402	A	intron_variant	MODIFIER	-	ENSACDG00005015459	Transcript	ENSACDT00005025527.1	protein_coding	-	-	-	-	-	-	-1	ENSACDP00005021343	0.00726311763605725
SKZ156339.1_57408	KZ156339.1:57408-57408	G	intron_variant	MODIFIER	-	ENSACDG00005015459	Transcript	ENSACDT00005025527.1	protein_coding	-	-	-	-	-	-	-1	ENSACDP00005021343	0.00112248300949406
SKZ156339.1_57422	KZ156339.1:57422-57422	A	intron_variant	MODIFIER	-	ENSACDG00005015459	Transcript	ENSACDT00005025527.1	protein_coding	-	-	-	-	-	-	-1	ENSACDP00005021343	0.00124969236373121
SKZ156339.1_57425	KZ156339.1:57425-57425	A	intron_variant	MODIFIER	-	ENSACDG00005015459	Transcript	ENSACDT00005025527.1	protein_coding	-	-	-	-	-	-	-1	ENSACDP00005021343	0.00869567369484736
SKZ156339.1_57426	KZ156339.1:57426-57426	C	intron_variant	MODIFIER	-	ENSACDG00005015459	Transcript	ENSACDT00005025527.1	protein_coding	-	-	-	-	-	-	-1	ENSACDP00005021343	0.00757178389944243
SKZ156339.1_57427	KZ156339.1:57427-57427	A	intron_variant	MODIFIER	-	ENSACDG00005015459	Transcript	ENSACDT00005025527.1	protein_coding	-	-	-	-	-	-	-1	ENSACDP00005021343	0.00797779795070245
SKZ156339.1_57430	KZ156339.1:57430-57430	T	intron_variant	MODIFIER	-	ENSACDG00005015459	Transcript	ENSACDT00005025527.1	protein_coding	-	-	-	-	-	-	-1	ENSACDP00005021343	0.00166867943292252
SKZ156339.1_72041	KZ156339.1:72041-72041	G	upstream_gene_variant	MODIFIER	-	ENSACDG00005015463	Transcript	ENSACDT00005025537.1	protein_coding	-	-	-	-	-	2492	1	ENSACDP00005021353	0.00538089532361628
SKZ156339.1_72049	KZ156339.1:72049-72049	G	upstream_gene_variant	MODIFIER	-	ENSACDG00005015463	Transcript	ENSACDT00005025537.1	protein_coding	-	-	-	-	-	2484	1	ENSACDP00005021353	0.00687518242214864
SKZ156339.1_72056	KZ156339.1:72056-72056	G	upstream_gene_variant	MODIFIER	-	ENSACDG00005015463	Transcript	ENSACDT00005025537.1	protein_coding	-	-	-	-	-	2477	1	ENSACDP00005021353	0.00595682414846323
SKZ156339.1_72072	KZ156339.1:72072-72072	T	upstream_gene_variant	MODIFIER	-	ENSACDG00005015463	Transcript	ENSACDT00005025537.1	protein_coding	-	-	-	-	-	2461	1	ENSACDP00005021353	0.0156685437250643
SKZ156339.1_72096	KZ156339.1:72096-72096	G	upstream_gene_variant	MODIFIER	-	ENSACDG00005015463	Transcript	ENSACDT00005025537.1	protein_coding	-	-	-	-	-	2437	1	ENSACDP00005021353	0.0225499239434724
SKZ156339.1_72098	KZ156339.1:72098-72098	C	upstream_gene_variant	MODIFIER	-	ENSACDG00005015463	Transcript	ENSACDT00005025537.1	protein_coding	-	-	-	-	-	2435	1	ENSACDP00005021353	0.00738598980717612
SKZ156339.1_72099	KZ156339.1:72099-72099	C	upstream_gene_variant	MODIFIER	-	ENSACDG00005015463	Transcript	ENSACDT00005025537.1	protein_coding	-	-	-	-	-	2434	1	ENSACDP00005021353	0.0130852294917826
SKZ156339.1_72105	KZ156339.1:72105-72105	G	upstream_gene_variant	MODIFIER	-	ENSACDG00005015463	Transcript	ENSACDT00005025537.1	protein_coding	-	-	-	-	-	2428	1	ENSACDP00005021353	0.00854993268084181
SKZ156339.1_72109	KZ156339.1:72109-72109	T	upstream_gene_variant	MODIFIER	-	ENSACDG00005015463	Transcript	ENSACDT00005025537.1	protein_coding	-	-	-	-	-	2424	1	ENSACDP00005021353	0.00854993268084181
SKZ156339.1_72110	KZ156339.1:72110-72110	A	upstream_gene_variant	MODIFIER	-	ENSACDG00005015463	Transcript	ENSACDT00005025537.1	protein_coding	-	-	-	-	-	2423	1	ENSACDP00005021353	0.0119353492528359
SKZ156339.1_72111	KZ156339.1:72111-72111	T	upstream_gene_variant	MODIFIER	-	ENSACDG00005015463	Transcript	ENSACDT00005025537.1	protein_coding	-	-	-	-	-	2422	1	ENSACDP00005021353	0.0130852294917826
SKZ156339.1_72116	KZ156339.1:72116-72116	A	upstream_gene_variant	MODIFIER	-	ENSACDG00005015463	Transcript	ENSACDT00005025537.1	protein_coding	-	-	-	-	-	2417	1	ENSACDP00005021353	0.00328923582102311
SKZ156339.1_72120	KZ156339.1:72120-72120	C	upstream_gene_variant	MODIFIER	-	ENSACDG00005015463	Transcript	ENSACDT00005025537.1	protein_coding	-	-	-	-	-	2413	1	ENSACDP00005021353	0.0225499239434724
SKZ156339.1_98616	KZ156339.1:98616-98616	C	downstream_gene_variant	MODIFIER	-	ENSACDG00005015463	Transcript	ENSACDT00005025537.1	protein_coding	-	-	-	-	-	2751	1	ENSACDP00005021353	0.00379213989833478
SKZ156339.1_107674	KZ156339.1:107674-107674	T	intergenic_variant	MODIFIER	-	-	-	-	-	-	-	-	-	-	-	-	-	0.00796621969865807
SKZ156339.1_108170	KZ156339.1:108170-108170	T	intergenic_variant	MODIFIER	-	-	-	-	-	-	-	-	-	-	-	-	-	0.0703518263188804
SKZ156339.1_108188	KZ156339.1:108188-108188	C	intergenic_variant	MODIFIER	-	-	-	-	-	-	-	-	-	-	-	-	-	0.0703518263188804
SKZ156340.1_74749	KZ156340.1:74749-74749	T	intergenic_variant	MODIFIER	-	-	-	-	-	-	-	-	-	-	-	-	-	0.0188523746089755
SKZ156351.1_103630	KZ156351.1:103630-103630	T	intergenic_variant	MODIFIER	-	-	-	-	-	-	-	-	-	-	-	-	-	0.00500356528299417
SKZ156357.1_101227	KZ156357.1:101227-101227	G	intergenic_variant	MODIFIER	-	-	-	-	-	-	-	-	-	-	-	-	-	0.00343083759677803
SKZ156357.1_101231	KZ156357.1:101231-101231	T	intergenic_variant	MODIFIER	-	-	-	-	-	-	-	-	-	-	-	-	-	0.00224662665801942
SKZ156357.1_101241	KZ156357.1:101241-101241	T	intergenic_variant	MODIFIER	-	-	-	-	-	-	-	-	-	-	-	-	-	0.00400643523139869
SKZ156357.1_101243	KZ156357.1:101243-101243	T	intergenic_variant	MODIFIER	-	-	-	-	-	-	-	-	-	-	-	-	-	0.0111489269632221
SKZ156357.1_101245	KZ156357.1:101245-101245	A	intergenic_variant	MODIFIER	-	-	-	-	-	-	-	-	-	-	-	-	-	0.00177644510204278
SKZ156357.1_101247	KZ156357.1:101247-101247	T	intergenic_variant	MODIFIER	-	-	-	-	-	-	-	-	-	-	-	-	-	0.000163679368468605
SKZ156357.1_101248	KZ156357.1:101248-101248	A	intergenic_variant	MODIFIER	-	-	-	-	-	-	-	-	-	-	-	-	-	0.000572875014822196
SKZ156357.1_101256	KZ156357.1:101256-101256	T	intergenic_variant	MODIFIER	-	-	-	-	-	-	-	-	-	-	-	-	-	0.000851117603561914
SKZ156396.1_14821	KZ156396.1:14821-14821	A	intron_variant	MODIFIER	-	ENSACDG00005017371	Transcript	ENSACDT00005028607.1	protein_coding	-	-	-	-	-	-	1	ENSACDP00005023931	0.00500712709734537
SKZ156396.1_14824	KZ156396.1:14824-14824	T	intron_variant	MODIFIER	-	ENSACDG00005017371	Transcript	ENSACDT00005028607.1	protein_coding	-	-	-	-	-	-	1	ENSACDP00005023931	0.0117189258824895
SKZ156396.1_14826	KZ156396.1:14826-14826	C	intron_variant	MODIFIER	-	ENSACDG00005017371	Transcript	ENSACDT00005028607.1	protein_coding	-	-	-	-	-	-	1	ENSACDP00005023931	0.00599717718300158
SKZ156396.1_14832	KZ156396.1:14832-14832	A	intron_variant	MODIFIER	-	ENSACDG00005017371	Transcript	ENSACDT00005028607.1	protein_coding	-	-	-	-	-	-	1	ENSACDP00005023931	0.00234262236553897
SKZ156398.1_30119	KZ156398.1:30119-30119	G	intergenic_variant	MODIFIER	-	-	-	-	-	-	-	-	-	-	-	-	-	0.00247047492690088
SKZ156398.1_30127	KZ156398.1:30127-30127	A	intergenic_variant	MODIFIER	-	-	-	-	-	-	-	-	-	-	-	-	-	0.00402997139324641
SKZ156398.1_30128	KZ156398.1:30128-30128	A	intergenic_variant	MODIFIER	-	-	-	-	-	-	-	-	-	-	-	-	-	0.00269951028426509
SKZ156398.1_30133	KZ156398.1:30133-30133	A	intergenic_variant	MODIFIER	-	-	-	-	-	-	-	-	-	-	-	-	-	0.00139551073613827
SKZ156398.1_30138	KZ156398.1:30138-30138	G	intergenic_variant	MODIFIER	-	-	-	-	-	-	-	-	-	-	-	-	-	0.00912370904506187
SKZ156398.1_30140	KZ156398.1:30140-30140	A	intergenic_variant	MODIFIER	-	-	-	-	-	-	-	-	-	-	-	-	-	0.00314778111434077
SKZ156398.1_30143	KZ156398.1:30143-30143	A	intergenic_variant	MODIFIER	-	-	-	-	-	-	-	-	-	-	-	-	-	0.00269204454142189
SKZ156398.1_30173	KZ156398.1:30173-30173	A	intergenic_variant	MODIFIER	-	-	-	-	-	-	-	-	-	-	-	-	-	0.00598386734754858
SKZ156398.1_30178	KZ156398.1:30178-30178	T	intergenic_variant	MODIFIER	-	-	-	-	-	-	-	-	-	-	-	-	-	0.00170752316840116
SKZ156398.1_34286	KZ156398.1:34286-34286	T	intergenic_variant	MODIFIER	-	-	-	-	-	-	-	-	-	-	-	-	-	0.00564537073816378
SKZ156398.1_36693	KZ156398.1:36693-36693	A	intergenic_variant	MODIFIER	-	-	-	-	-	-	-	-	-	-	-	-	-	0.0111928241736961
SKZ156398.1_36702	KZ156398.1:36702-36702	G	intergenic_variant	MODIFIER	-	-	-	-	-	-	-	-	-	-	-	-	-	0.0160652992282607
SKZ156398.1_36715	KZ156398.1:36715-36715	C	intergenic_variant	MODIFIER	-	-	-	-	-	-	-	-	-	-	-	-	-	0.0327214348930631
SKZ156398.1_66265	KZ156398.1:66265-66265	A	intergenic_variant	MODIFIER	-	-	-	-	-	-	-	-	-	-	-	-	-	0.00466216677866593
SKZ156398.1_66266	KZ156398.1:66266-66266	A	intergenic_variant	MODIFIER	-	-	-	-	-	-	-	-	-	-	-	-	-	0.0237354076385402
SKZ156398.1_66267	KZ156398.1:66267-66267	T	intergenic_variant	MODIFIER	-	-	-	-	-	-	-	-	-	-	-	-	-	0.000853227762808025
SKZ156398.1_66272	KZ156398.1:66272-66272	A	intergenic_variant	MODIFIER	-	-	-	-	-	-	-	-	-	-	-	-	-	0.00541497038459278
SKZ156398.1_66273	KZ156398.1:66273-66273	A	intergenic_variant	MODIFIER	-	-	-	-	-	-	-	-	-	-	-	-	-	0.00725077835014708
SKZ156398.1_66277	KZ156398.1:66277-66277	C	intergenic_variant	MODIFIER	-	-	-	-	-	-	-	-	-	-	-	-	-	0.00735706067400811
SKZ156398.1_66292	KZ156398.1:66292-66292	G	intergenic_variant	MODIFIER	-	-	-	-	-	-	-	-	-	-	-	-	-	0.00207908165868285
SKZ156398.1_70436	KZ156398.1:70436-70436	T	intergenic_variant	MODIFIER	-	-	-	-	-	-	-	-	-	-	-	-	-	0.00518915637906036
SKZ156398.1_70441	KZ156398.1:70441-70441	G	intergenic_variant	MODIFIER	-	-	-	-	-	-	-	-	-	-	-	-	-	0.0180084825039756
SKZ156398.1_70501	KZ156398.1:70501-70501	G	intergenic_variant	MODIFIER	-	-	-	-	-	-	-	-	-	-	-	-	-	0.00045429405794837
SKZ156398.1_81759	KZ156398.1:81759-81759	T	intergenic_variant	MODIFIER	-	-	-	-	-	-	-	-	-	-	-	-	-	0.000821122713732091
SKZ156398.1_81764	KZ156398.1:81764-81764	A	intergenic_variant	MODIFIER	-	-	-	-	-	-	-	-	-	-	-	-	-	0.0000808754818290315
SKZ156398.1_81770	KZ156398.1:81770-81770	T	intergenic_variant	MODIFIER	-	-	-	-	-	-	-	-	-	-	-	-	-	0.000686900546482917
SKZ156398.1_81772	KZ156398.1:81772-81772	T	intergenic_variant	MODIFIER	-	-	-	-	-	-	-	-	-	-	-	-	-	0.000242254297884544
SKZ156398.1_81786	KZ156398.1:81786-81786	T	intergenic_variant	MODIFIER	-	-	-	-	-	-	-	-	-	-	-	-	-	0.0145407521847777
SKZ156398.1_84275	KZ156398.1:84275-84275	T	intergenic_variant	MODIFIER	-	-	-	-	-	-	-	-	-	-	-	-	-	0.0162177629853147
SKZ156410.1_74805	KZ156410.1:74805-74805	A	non_coding_transcript_exon_variant	MODIFIER	-	ENSACDG00005011629	Transcript	ENSACDT00005019098.1	lncRNA	974	-	-	-	-	-	1	-	0.00417103782950342
SKZ156410.1_74805	KZ156410.1:74805-74805	A	non_coding_transcript_exon_variant	MODIFIER	-	ENSACDG00005011629	Transcript	ENSACDT00005019100.1	lncRNA	974	-	-	-	-	-	1	-	0.00417103782950342
SKZ156410.1_74805	KZ156410.1:74805-74805	A	non_coding_transcript_exon_variant	MODIFIER	-	ENSACDG00005011629	Transcript	ENSACDT00005019102.1	lncRNA	974	-	-	-	-	-	1	-	0.00417103782950342
SKZ156410.1_74805	KZ156410.1:74805-74805	A	non_coding_transcript_exon_variant	MODIFIER	-	ENSACDG00005011629	Transcript	ENSACDT00005019103.1	lncRNA	974	-	-	-	-	-	1	-	0.00417103782950342
SKZ156410.1_74805	KZ156410.1:74805-74805	A	non_coding_transcript_exon_variant	MODIFIER	-	ENSACDG00005011629	Transcript	ENSACDT00005019105.1	lncRNA	974	-	-	-	-	-	1	-	0.00417103782950342
SKZ156410.1_74806	KZ156410.1:74806-74806	G	non_coding_transcript_exon_variant	MODIFIER	-	ENSACDG00005011629	Transcript	ENSACDT00005019098.1	lncRNA	975	-	-	-	-	-	1	-	0.0053103686750737
SKZ156410.1_74806	KZ156410.1:74806-74806	G	non_coding_transcript_exon_variant	MODIFIER	-	ENSACDG00005011629	Transcript	ENSACDT00005019100.1	lncRNA	975	-	-	-	-	-	1	-	0.0053103686750737
SKZ156410.1_74806	KZ156410.1:74806-74806	G	non_coding_transcript_exon_variant	MODIFIER	-	ENSACDG00005011629	Transcript	ENSACDT00005019102.1	lncRNA	975	-	-	-	-	-	1	-	0.0053103686750737
SKZ156410.1_74806	KZ156410.1:74806-74806	G	non_coding_transcript_exon_variant	MODIFIER	-	ENSACDG00005011629	Transcript	ENSACDT00005019103.1	lncRNA	975	-	-	-	-	-	1	-	0.0053103686750737
SKZ156410.1_74806	KZ156410.1:74806-74806	G	non_coding_transcript_exon_variant	MODIFIER	-	ENSACDG00005011629	Transcript	ENSACDT00005019105.1	lncRNA	975	-	-	-	-	-	1	-	0.0053103686750737
SKZ156410.1_74810	KZ156410.1:74810-74810	A	non_coding_transcript_exon_variant	MODIFIER	-	ENSACDG00005011629	Transcript	ENSACDT00005019098.1	lncRNA	979	-	-	-	-	-	1	-	0.0053103686750737
SKZ156410.1_74810	KZ156410.1:74810-74810	A	non_coding_transcript_exon_variant	MODIFIER	-	ENSACDG00005011629	Transcript	ENSACDT00005019100.1	lncRNA	979	-	-	-	-	-	1	-	0.0053103686750737
SKZ156410.1_74810	KZ156410.1:74810-74810	A	non_coding_transcript_exon_variant	MODIFIER	-	ENSACDG00005011629	Transcript	ENSACDT00005019102.1	lncRNA	979	-	-	-	-	-	1	-	0.0053103686750737
SKZ156410.1_74810	KZ156410.1:74810-74810	A	non_coding_transcript_exon_variant	MODIFIER	-	ENSACDG00005011629	Transcript	ENSACDT00005019103.1	lncRNA	979	-	-	-	-	-	1	-	0.0053103686750737
SKZ156410.1_74810	KZ156410.1:74810-74810	A	non_coding_transcript_exon_variant	MODIFIER	-	ENSACDG00005011629	Transcript	ENSACDT00005019105.1	lncRNA	979	-	-	-	-	-	1	-	0.0053103686750737
SKZ156441.1_11765	KZ156441.1:11765-11765	A	intergenic_variant	MODIFIER	-	-	-	-	-	-	-	-	-	-	-	-	-	0.0252243656889604
SKZ156441.1_11774	KZ156441.1:11774-11774	G	intergenic_variant	MODIFIER	-	-	-	-	-	-	-	-	-	-	-	-	-	0.0252243656889604
SKZ156441.1_23271	KZ156441.1:23271-23271	G	upstream_gene_variant	MODIFIER	-	ENSACDG00005012664	Transcript	ENSACDT00005020875.1	protein_coding	-	-	-	-	-	825	1	ENSACDP00005017366	0.00109919254497215
SKZ156441.1_23272	KZ156441.1:23272-23272	A	upstream_gene_variant	MODIFIER	-	ENSACDG00005012664	Transcript	ENSACDT00005020875.1	protein_coding	-	-	-	-	-	824	1	ENSACDP00005017366	0.00388722429896703
SKZ156441.1_23275	KZ156441.1:23275-23275	A	upstream_gene_variant	MODIFIER	-	ENSACDG00005012664	Transcript	ENSACDT00005020875.1	protein_coding	-	-	-	-	-	821	1	ENSACDP00005017366	0.0158435852417554
SKZ156441.1_23287	KZ156441.1:23287-23287	G	upstream_gene_variant	MODIFIER	-	ENSACDG00005012664	Transcript	ENSACDT00005020875.1	protein_coding	-	-	-	-	-	809	1	ENSACDP00005017366	0.00162038685824657
SKZ156441.1_23289	KZ156441.1:23289-23289	C	upstream_gene_variant	MODIFIER	-	ENSACDG00005012664	Transcript	ENSACDT00005020875.1	protein_coding	-	-	-	-	-	807	1	ENSACDP00005017366	0.00114727051721065
SKZ156441.1_23294	KZ156441.1:23294-23294	C	upstream_gene_variant	MODIFIER	-	ENSACDG00005012664	Transcript	ENSACDT00005020875.1	protein_coding	-	-	-	-	-	802	1	ENSACDP00005017366	0.00733517908489623
SKZ156441.1_23297	KZ156441.1:23297-23297	C	upstream_gene_variant	MODIFIER	-	ENSACDG00005012664	Transcript	ENSACDT00005020875.1	protein_coding	-	-	-	-	-	799	1	ENSACDP00005017366	0.00733517908489623
SKZ156441.1_25560	KZ156441.1:25560-25560	T	intron_variant	MODIFIER	-	ENSACDG00005012664	Transcript	ENSACDT00005020875.1	protein_coding	-	-	-	-	-	-	1	ENSACDP00005017366	0.0157209851130603
SKZ156441.1_25576	KZ156441.1:25576-25576	C	intron_variant	MODIFIER	-	ENSACDG00005012664	Transcript	ENSACDT00005020875.1	protein_coding	-	-	-	-	-	-	1	ENSACDP00005017366	0.00754344367203334
SKZ156441.1_35852	KZ156441.1:35852-35852	T	intron_variant	MODIFIER	-	ENSACDG00005012664	Transcript	ENSACDT00005020875.1	protein_coding	-	-	-	-	-	-	1	ENSACDP00005017366	0.00353933968501276
SKZ156441.1_35852	KZ156441.1:35852-35852	T	upstream_gene_variant	MODIFIER	-	ENSACDG00005012667	Transcript	ENSACDT00005020879.1	protein_coding	-	-	-	-	-	1698	-1	ENSACDP00005017370	0.00353933968501276
SKZ156441.1_35861	KZ156441.1:35861-35861	G	intron_variant	MODIFIER	-	ENSACDG00005012664	Transcript	ENSACDT00005020875.1	protein_coding	-	-	-	-	-	-	1	ENSACDP00005017366	0.00755579120337175
SKZ156441.1_35861	KZ156441.1:35861-35861	G	upstream_gene_variant	MODIFIER	-	ENSACDG00005012667	Transcript	ENSACDT00005020879.1	protein_coding	-	-	-	-	-	1707	-1	ENSACDP00005017370	0.00755579120337175
SKZ156441.1_35863	KZ156441.1:35863-35863	A	intron_variant	MODIFIER	-	ENSACDG00005012664	Transcript	ENSACDT00005020875.1	protein_coding	-	-	-	-	-	-	1	ENSACDP00005017366	0.0125515210003343
SKZ156441.1_35863	KZ156441.1:35863-35863	A	upstream_gene_variant	MODIFIER	-	ENSACDG00005012667	Transcript	ENSACDT00005020879.1	protein_coding	-	-	-	-	-	1709	-1	ENSACDP00005017370	0.0125515210003343
SKZ156441.1_39518	KZ156441.1:39518-39518	C	intron_variant	MODIFIER	-	ENSACDG00005012664	Transcript	ENSACDT00005020875.1	protein_coding	-	-	-	-	-	-	1	ENSACDP00005017366	0.016028491149563
SKZ156441.1_39518	KZ156441.1:39518-39518	C	downstream_gene_variant	MODIFIER	-	ENSACDG00005012671	Transcript	ENSACDT00005020883.1	protein_coding	-	-	-	-	-	1625	-1	ENSACDP00005017374	0.016028491149563
SKZ156441.1_39530	KZ156441.1:39530-39530	G	intron_variant	MODIFIER	-	ENSACDG00005012664	Transcript	ENSACDT00005020875.1	protein_coding	-	-	-	-	-	-	1	ENSACDP00005017366	0.0000878993454911275
SKZ156441.1_39530	KZ156441.1:39530-39530	G	downstream_gene_variant	MODIFIER	-	ENSACDG00005012671	Transcript	ENSACDT00005020883.1	protein_coding	-	-	-	-	-	1613	-1	ENSACDP00005017374	0.0000878993454911275
SKZ156441.1_48550	KZ156441.1:48550-48550	A	intron_variant	MODIFIER	-	ENSACDG00005012664	Transcript	ENSACDT00005020875.1	protein_coding	-	-	-	-	-	-	1	ENSACDP00005017366	0.00184818477709906
SKZ156441.1_53188	KZ156441.1:53188-53188	C	intron_variant	MODIFIER	-	ENSACDG00005012664	Transcript	ENSACDT00005020875.1	protein_coding	-	-	-	-	-	-	1	ENSACDP00005017366	0.00827485130575823
SKZ156441.1_53189	KZ156441.1:53189-53189	A	intron_variant	MODIFIER	-	ENSACDG00005012664	Transcript	ENSACDT00005020875.1	protein_coding	-	-	-	-	-	-	1	ENSACDP00005017366	0.00827485130575823
SKZ156441.1_53202	KZ156441.1:53202-53202	G	intron_variant	MODIFIER	-	ENSACDG00005012664	Transcript	ENSACDT00005020875.1	protein_coding	-	-	-	-	-	-	1	ENSACDP00005017366	0.00827485130575823
SKZ156443.1_5075	KZ156443.1:5075-5075	T	upstream_gene_variant	MODIFIER	-	ENSACDG00005012673	Transcript	ENSACDT00005020886.1	lncRNA	-	-	-	-	-	4064	1	-	0.00103622305864051
SKZ156443.1_5085	KZ156443.1:5085-5085	C	upstream_gene_variant	MODIFIER	-	ENSACDG00005012673	Transcript	ENSACDT00005020886.1	lncRNA	-	-	-	-	-	4054	1	-	0.00319556150702088
SKZ156443.1_5132	KZ156443.1:5132-5132	G	upstream_gene_variant	MODIFIER	-	ENSACDG00005012673	Transcript	ENSACDT00005020886.1	lncRNA	-	-	-	-	-	4007	1	-	0.0544606908243273
SKZ156443.1_5640	KZ156443.1:5640-5640	C	upstream_gene_variant	MODIFIER	-	ENSACDG00005012673	Transcript	ENSACDT00005020886.1	lncRNA	-	-	-	-	-	3499	1	-	0.000752562532100551
SKZ156443.1_5641	KZ156443.1:5641-5641	A	upstream_gene_variant	MODIFIER	-	ENSACDG00005012673	Transcript	ENSACDT00005020886.1	lncRNA	-	-	-	-	-	3498	1	-	0.000752562532100551
SKZ156443.1_5664	KZ156443.1:5664-5664	T	upstream_gene_variant	MODIFIER	-	ENSACDG00005012673	Transcript	ENSACDT00005020886.1	lncRNA	-	-	-	-	-	3475	1	-	0.00413128271815521
SKZ156443.1_5679	KZ156443.1:5679-5679	T	upstream_gene_variant	MODIFIER	-	ENSACDG00005012673	Transcript	ENSACDT00005020886.1	lncRNA	-	-	-	-	-	3460	1	-	0.000399949017653178
SKZ156443.1_5710	KZ156443.1:5710-5710	A	upstream_gene_variant	MODIFIER	-	ENSACDG00005012673	Transcript	ENSACDT00005020886.1	lncRNA	-	-	-	-	-	3429	1	-	0.00309170958570412
SKZ156443.1_5792	KZ156443.1:5792-5792	G	upstream_gene_variant	MODIFIER	-	ENSACDG00005012673	Transcript	ENSACDT00005020886.1	lncRNA	-	-	-	-	-	3347	1	-	0.0427800079307744
SKZ156443.1_7120	KZ156443.1:7120-7120	C	upstream_gene_variant	MODIFIER	-	ENSACDG00005012673	Transcript	ENSACDT00005020886.1	lncRNA	-	-	-	-	-	2019	1	-	0.0268527962190495
SKZ156443.1_7142	KZ156443.1:7142-7142	T	upstream_gene_variant	MODIFIER	-	ENSACDG00005012673	Transcript	ENSACDT00005020886.1	lncRNA	-	-	-	-	-	1997	1	-	0.00629136559586255
SKZ156443.1_7166	KZ156443.1:7166-7166	T	upstream_gene_variant	MODIFIER	-	ENSACDG00005012673	Transcript	ENSACDT00005020886.1	lncRNA	-	-	-	-	-	1973	1	-	0.00420157759425632
SKZ156443.1_35319	KZ156443.1:35319-35319	T	intergenic_variant	MODIFIER	-	-	-	-	-	-	-	-	-	-	-	-	-	0.0087329206028229
SKZ156463.1_6439	KZ156463.1:6439-6439	G	intergenic_variant	MODIFIER	-	-	-	-	-	-	-	-	-	-	-	-	-	0.0223519936945811
SKZ156463.1_6454	KZ156463.1:6454-6454	T	intergenic_variant	MODIFIER	-	-	-	-	-	-	-	-	-	-	-	-	-	0.00436455451687034
SKZ156463.1_6455	KZ156463.1:6455-6455	A	intergenic_variant	MODIFIER	-	-	-	-	-	-	-	-	-	-	-	-	-	0.0181716470686795
SKZ156463.1_14433	KZ156463.1:14433-14433	A	intergenic_variant	MODIFIER	-	-	-	-	-	-	-	-	-	-	-	-	-	0.00720285989104497
SKZ156463.1_18201	KZ156463.1:18201-18201	G	intergenic_variant	MODIFIER	-	-	-	-	-	-	-	-	-	-	-	-	-	0.00420718257664653
SKZ156463.1_30134	KZ156463.1:30134-30134	T	upstream_gene_variant	MODIFIER	-	ENSACDG00005014528	Transcript	ENSACDT00005023972.1	lncRNA	-	-	-	-	-	2962	-1	-	0.022817738351649
SKZ156463.1_30175	KZ156463.1:30175-30175	A	upstream_gene_variant	MODIFIER	-	ENSACDG00005014528	Transcript	ENSACDT00005023972.1	lncRNA	-	-	-	-	-	3003	-1	-	0.0351902269931325
SKZ156463.1_30200	KZ156463.1:30200-30200	G	upstream_gene_variant	MODIFIER	-	ENSACDG00005014528	Transcript	ENSACDT00005023972.1	lncRNA	-	-	-	-	-	3028	-1	-	0.0129731973457171
SKZ156463.1_30217	KZ156463.1:30217-30217	C	upstream_gene_variant	MODIFIER	-	ENSACDG00005014528	Transcript	ENSACDT00005023972.1	lncRNA	-	-	-	-	-	3045	-1	-	0.0151215196179485
SKZ156463.1_30221	KZ156463.1:30221-30221	T	upstream_gene_variant	MODIFIER	-	ENSACDG00005014528	Transcript	ENSACDT00005023972.1	lncRNA	-	-	-	-	-	3049	-1	-	0.0380673991191619
SKZ156463.1_34009	KZ156463.1:34009-34009	C	intergenic_variant	MODIFIER	-	-	-	-	-	-	-	-	-	-	-	-	-	0.0407784147677601
SKZ156463.1_34016	KZ156463.1:34016-34016	A	intergenic_variant	MODIFIER	-	-	-	-	-	-	-	-	-	-	-	-	-	0.00250292678547383
SKZ156463.1_37604	KZ156463.1:37604-37604	A	intergenic_variant	MODIFIER	-	-	-	-	-	-	-	-	-	-	-	-	-	0.00099494896395166
SKZ156463.1_37619	KZ156463.1:37619-37619	C	intergenic_variant	MODIFIER	-	-	-	-	-	-	-	-	-	-	-	-	-	0.0244132518553803
SKZ156463.1_37630	KZ156463.1:37630-37630	G	intergenic_variant	MODIFIER	-	-	-	-	-	-	-	-	-	-	-	-	-	0.00464264679959606
SKZ156463.1_37639	KZ156463.1:37639-37639	T	intergenic_variant	MODIFIER	-	-	-	-	-	-	-	-	-	-	-	-	-	0.00482949549331337
SKZ156463.1_37640	KZ156463.1:37640-37640	T	intergenic_variant	MODIFIER	-	-	-	-	-	-	-	-	-	-	-	-	-	0.00550988108433814
SKZ156463.1_37642	KZ156463.1:37642-37642	T	intergenic_variant	MODIFIER	-	-	-	-	-	-	-	-	-	-	-	-	-	0.0143689235944774
SKZ156463.1_37652	KZ156463.1:37652-37652	T	intergenic_variant	MODIFIER	-	-	-	-	-	-	-	-	-	-	-	-	-	0.000970832094484827
SKZ156463.1_47003	KZ156463.1:47003-47003	C	intergenic_variant	MODIFIER	-	-	-	-	-	-	-	-	-	-	-	-	-	0.0240097347771501
SKZ156463.1_47010	KZ156463.1:47010-47010	G	intergenic_variant	MODIFIER	-	-	-	-	-	-	-	-	-	-	-	-	-	0.0240097347771501
SKZ156463.1_47028	KZ156463.1:47028-47028	A	intergenic_variant	MODIFIER	-	-	-	-	-	-	-	-	-	-	-	-	-	0.00476315586025924
SKZ156463.1_47031	KZ156463.1:47031-47031	G	intergenic_variant	MODIFIER	-	-	-	-	-	-	-	-	-	-	-	-	-	0.00607166507644674
SKZ156463.1_47033	KZ156463.1:47033-47033	C	intergenic_variant	MODIFIER	-	-	-	-	-	-	-	-	-	-	-	-	-	0.00476315586025924
SKZ156463.1_47035	KZ156463.1:47035-47035	T	intergenic_variant	MODIFIER	-	-	-	-	-	-	-	-	-	-	-	-	-	0.00476315586025924
SKZ156463.1_47038	KZ156463.1:47038-47038	A	intergenic_variant	MODIFIER	-	-	-	-	-	-	-	-	-	-	-	-	-	0.0177041737897841
SKZ156463.1_47056	KZ156463.1:47056-47056	T	intergenic_variant	MODIFIER	-	-	-	-	-	-	-	-	-	-	-	-	-	0.00706936941868931
SKZ156463.1_47099	KZ156463.1:47099-47099	T	intergenic_variant	MODIFIER	-	-	-	-	-	-	-	-	-	-	-	-	-	0.0144734364333968
SKZ156463.1_52428	KZ156463.1:52428-52428	T	intergenic_variant	MODIFIER	-	-	-	-	-	-	-	-	-	-	-	-	-	0.00245789481030416
SKZ156463.1_52439	KZ156463.1:52439-52439	G	intergenic_variant	MODIFIER	-	-	-	-	-	-	-	-	-	-	-	-	-	0.00245789481030416
SKZ156463.1_52451	KZ156463.1:52451-52451	T	intergenic_variant	MODIFIER	-	-	-	-	-	-	-	-	-	-	-	-	-	0.00188335542673464
SKZ156463.1_52615	KZ156463.1:52615-52615	T	intergenic_variant	MODIFIER	-	-	-	-	-	-	-	-	-	-	-	-	-	0.00934937876952915
SKZ156463.1_52623	KZ156463.1:52623-52623	T	intergenic_variant	MODIFIER	-	-	-	-	-	-	-	-	-	-	-	-	-	0.0124236811919441
SKZ156463.1_56741	KZ156463.1:56741-56741	T	intergenic_variant	MODIFIER	-	-	-	-	-	-	-	-	-	-	-	-	-	0.014659900974714
SKZ156463.1_56749	KZ156463.1:56749-56749	G	intergenic_variant	MODIFIER	-	-	-	-	-	-	-	-	-	-	-	-	-	0.00502293480307209
SKZ156463.1_56760	KZ156463.1:56760-56760	C	intergenic_variant	MODIFIER	-	-	-	-	-	-	-	-	-	-	-	-	-	0.017298397665821
SKZ156463.1_56770	KZ156463.1:56770-56770	A	intergenic_variant	MODIFIER	-	-	-	-	-	-	-	-	-	-	-	-	-	0.00502293480307209
SKZ156463.1_56857	KZ156463.1:56857-56857	G	intergenic_variant	MODIFIER	-	-	-	-	-	-	-	-	-	-	-	-	-	0.00145605928926926
SKZ156463.1_56858	KZ156463.1:56858-56858	G	intergenic_variant	MODIFIER	-	-	-	-	-	-	-	-	-	-	-	-	-	0.00145605928926926
SKZ156463.1_56875	KZ156463.1:56875-56875	A	intergenic_variant	MODIFIER	-	-	-	-	-	-	-	-	-	-	-	-	-	0.00199607250717665
SKZ156463.1_56879	KZ156463.1:56879-56879	T	intergenic_variant	MODIFIER	-	-	-	-	-	-	-	-	-	-	-	-	-	0.00156565297838166
SKZ156463.1_56880	KZ156463.1:56880-56880	T	intergenic_variant	MODIFIER	-	-	-	-	-	-	-	-	-	-	-	-	-	0.00156565297838166
SKZ156463.1_56897	KZ156463.1:56897-56897	A	intergenic_variant	MODIFIER	-	-	-	-	-	-	-	-	-	-	-	-	-	0.00248933812816587
SKZ156463.1_56900	KZ156463.1:56900-56900	T	intergenic_variant	MODIFIER	-	-	-	-	-	-	-	-	-	-	-	-	-	0.0108247794262395
SKZ156463.1_56903	KZ156463.1:56903-56903	T	intergenic_variant	MODIFIER	-	-	-	-	-	-	-	-	-	-	-	-	-	0.00120362707928838
SKZ156463.1_56940	KZ156463.1:56940-56940	T	intergenic_variant	MODIFIER	-	-	-	-	-	-	-	-	-	-	-	-	-	0.000480902567723304
SKZ156463.1_56967	KZ156463.1:56967-56967	T	intergenic_variant	MODIFIER	-	-	-	-	-	-	-	-	-	-	-	-	-	0.00214518436332664
SKZ156463.1_56968	KZ156463.1:56968-56968	A	intergenic_variant	MODIFIER	-	-	-	-	-	-	-	-	-	-	-	-	-	0.0132798206049973
SKZ156463.1_56990	KZ156463.1:56990-56990	A	intergenic_variant	MODIFIER	-	-	-	-	-	-	-	-	-	-	-	-	-	0.00423465607704644
SKZ156468.1_19619	KZ156468.1:19619-19619	G	intron_variant	MODIFIER	-	ENSACDG00005014596	Transcript	ENSACDT00005024079.1	protein_coding	-	-	-	-	-	-	1	ENSACDP00005020145	0.000331332799847172
SKZ156468.1_19641	KZ156468.1:19641-19641	C	intron_variant	MODIFIER	-	ENSACDG00005014596	Transcript	ENSACDT00005024079.1	protein_coding	-	-	-	-	-	-	1	ENSACDP00005020145	0.00224538598046992
SKZ156468.1_19644	KZ156468.1:19644-19644	C	intron_variant	MODIFIER	-	ENSACDG00005014596	Transcript	ENSACDT00005024079.1	protein_coding	-	-	-	-	-	-	1	ENSACDP00005020145	0.000966544648939118
SKZ156468.1_34823	KZ156468.1:34823-34823	G	intergenic_variant	MODIFIER	-	-	-	-	-	-	-	-	-	-	-	-	-	0.00248808392270494
SKZ156468.1_39433	KZ156468.1:39433-39433	A	upstream_gene_variant	MODIFIER	-	ENSACDG00005014598	Transcript	ENSACDT00005024084.1	protein_coding	-	-	-	-	-	994	1	ENSACDP00005020150	0.00260355170040604
SKZ156468.1_39438	KZ156468.1:39438-39438	C	upstream_gene_variant	MODIFIER	-	ENSACDG00005014598	Transcript	ENSACDT00005024084.1	protein_coding	-	-	-	-	-	989	1	ENSACDP00005020150	0.00352424628266378
SKZ156468.1_39442	KZ156468.1:39442-39442	T	upstream_gene_variant	MODIFIER	-	ENSACDG00005014598	Transcript	ENSACDT00005024084.1	protein_coding	-	-	-	-	-	985	1	ENSACDP00005020150	0.019246634881869
SKZ156468.1_39446	KZ156468.1:39446-39446	G	upstream_gene_variant	MODIFIER	-	ENSACDG00005014598	Transcript	ENSACDT00005024084.1	protein_coding	-	-	-	-	-	981	1	ENSACDP00005020150	0.0108756941205297
SKZ156468.1_47161	KZ156468.1:47161-47161	G	intergenic_variant	MODIFIER	-	-	-	-	-	-	-	-	-	-	-	-	-	0.0432230909069731
SKZ156468.1_47181	KZ156468.1:47181-47181	A	intergenic_variant	MODIFIER	-	-	-	-	-	-	-	-	-	-	-	-	-	0.0499905588403701
SKZ156468.1_47188	KZ156468.1:47188-47188	A	intergenic_variant	MODIFIER	-	-	-	-	-	-	-	-	-	-	-	-	-	0.00763495420625742
SKZ156468.1_47191	KZ156468.1:47191-47191	G	intergenic_variant	MODIFIER	-	-	-	-	-	-	-	-	-	-	-	-	-	0.00225345618481934
SKZ156468.1_47196	KZ156468.1:47196-47196	C	intergenic_variant	MODIFIER	-	-	-	-	-	-	-	-	-	-	-	-	-	0.0291376154628508
SKZ156468.1_47202	KZ156468.1:47202-47202	C	intergenic_variant	MODIFIER	-	-	-	-	-	-	-	-	-	-	-	-	-	0.0101167663151866
SKZ156468.1_47204	KZ156468.1:47204-47204	A	intergenic_variant	MODIFIER	-	-	-	-	-	-	-	-	-	-	-	-	-	0.0170362594574677
SKZ156470.1_8036	KZ156470.1:8036-8036	G	upstream_gene_variant	MODIFIER	-	ENSACDG00005014603	Transcript	ENSACDT00005024089.1	protein_coding	-	-	-	-	-	686	1	ENSACDP00005020155	0.0161277708493619
SKZ156470.1_8039	KZ156470.1:8039-8039	C	upstream_gene_variant	MODIFIER	-	ENSACDG00005014603	Transcript	ENSACDT00005024089.1	protein_coding	-	-	-	-	-	683	1	ENSACDP00005020155	0.0161277708493619
SKZ156470.1_8040	KZ156470.1:8040-8040	G	upstream_gene_variant	MODIFIER	-	ENSACDG00005014603	Transcript	ENSACDT00005024089.1	protein_coding	-	-	-	-	-	682	1	ENSACDP00005020155	0.0120772150685687
SKZ156470.1_8047	KZ156470.1:8047-8047	C	upstream_gene_variant	MODIFIER	-	ENSACDG00005014603	Transcript	ENSACDT00005024089.1	protein_coding	-	-	-	-	-	675	1	ENSACDP00005020155	0.0092393289556389
SKZ156470.1_8050	KZ156470.1:8050-8050	C	upstream_gene_variant	MODIFIER	-	ENSACDG00005014603	Transcript	ENSACDT00005024089.1	protein_coding	-	-	-	-	-	672	1	ENSACDP00005020155	0.00504135483093679
SKZ156470.1_8053	KZ156470.1:8053-8053	T	upstream_gene_variant	MODIFIER	-	ENSACDG00005014603	Transcript	ENSACDT00005024089.1	protein_coding	-	-	-	-	-	669	1	ENSACDP00005020155	0.00831082420978473
SKZ156470.1_10528	KZ156470.1:10528-10528	A	intron_variant	MODIFIER	-	ENSACDG00005014603	Transcript	ENSACDT00005024089.1	protein_coding	-	-	-	-	-	-	1	ENSACDP00005020155	0.00840958267136741
SKZ156470.1_10792	KZ156470.1:10792-10792	T	intron_variant	MODIFIER	-	ENSACDG00005014603	Transcript	ENSACDT00005024089.1	protein_coding	-	-	-	-	-	-	1	ENSACDP00005020155	0.0337821174519659
SKZ156470.1_10800	KZ156470.1:10800-10800	C	intron_variant	MODIFIER	-	ENSACDG00005014603	Transcript	ENSACDT00005024089.1	protein_coding	-	-	-	-	-	-	1	ENSACDP00005020155	0.0431886984178372
SKZ156470.1_14290	KZ156470.1:14290-14290	C	intron_variant	MODIFIER	-	ENSACDG00005014603	Transcript	ENSACDT00005024089.1	protein_coding	-	-	-	-	-	-	1	ENSACDP00005020155	0.000528032208684563
SKZ156470.1_14307	KZ156470.1:14307-14307	A	intron_variant	MODIFIER	-	ENSACDG00005014603	Transcript	ENSACDT00005024089.1	protein_coding	-	-	-	-	-	-	1	ENSACDP00005020155	0.00119942986256624
SKZ156470.1_14308	KZ156470.1:14308-14308	T	intron_variant	MODIFIER	-	ENSACDG00005014603	Transcript	ENSACDT00005024089.1	protein_coding	-	-	-	-	-	-	1	ENSACDP00005020155	0.00107773483246619
SKZ156470.1_14324	KZ156470.1:14324-14324	C	intron_variant	MODIFIER	-	ENSACDG00005014603	Transcript	ENSACDT00005024089.1	protein_coding	-	-	-	-	-	-	1	ENSACDP00005020155	0.000787237636198061
SKZ156470.1_16741	KZ156470.1:16741-16741	G	intron_variant	MODIFIER	-	ENSACDG00005014603	Transcript	ENSACDT00005024089.1	protein_coding	-	-	-	-	-	-	1	ENSACDP00005020155	0.00176194464989495
SKZ156470.1_16751	KZ156470.1:16751-16751	A	intron_variant	MODIFIER	-	ENSACDG00005014603	Transcript	ENSACDT00005024089.1	protein_coding	-	-	-	-	-	-	1	ENSACDP00005020155	0.00810156208959745
SKZ156470.1_16766	KZ156470.1:16766-16766	C	intron_variant	MODIFIER	-	ENSACDG00005014603	Transcript	ENSACDT00005024089.1	protein_coding	-	-	-	-	-	-	1	ENSACDP00005020155	0.00176194464989495
SKZ156470.1_16774	KZ156470.1:16774-16774	T	intron_variant	MODIFIER	-	ENSACDG00005014603	Transcript	ENSACDT00005024089.1	protein_coding	-	-	-	-	-	-	1	ENSACDP00005020155	0.00810156208959745
SKZ156470.1_20571	KZ156470.1:20571-20571	A	intron_variant	MODIFIER	-	ENSACDG00005014603	Transcript	ENSACDT00005024089.1	protein_coding	-	-	-	-	-	-	1	ENSACDP00005020155	0.0249997674383221
SKZ156470.1_20834	KZ156470.1:20834-20834	C	intron_variant	MODIFIER	-	ENSACDG00005014603	Transcript	ENSACDT00005024089.1	protein_coding	-	-	-	-	-	-	1	ENSACDP00005020155	0.000568088901687585
SKZ156470.1_20837	KZ156470.1:20837-20837	T	intron_variant	MODIFIER	-	ENSACDG00005014603	Transcript	ENSACDT00005024089.1	protein_coding	-	-	-	-	-	-	1	ENSACDP00005020155	0.0013219919931767
SKZ156470.1_20859	KZ156470.1:20859-20859	C	intron_variant	MODIFIER	-	ENSACDG00005014603	Transcript	ENSACDT00005024089.1	protein_coding	-	-	-	-	-	-	1	ENSACDP00005020155	0.00031837204514862
SKZ156470.1_20860	KZ156470.1:20860-20860	A	intron_variant	MODIFIER	-	ENSACDG00005014603	Transcript	ENSACDT00005024089.1	protein_coding	-	-	-	-	-	-	1	ENSACDP00005020155	0.000191613305819966
SKZ156470.1_34076	KZ156470.1:34076-34076	G	intron_variant	MODIFIER	-	ENSACDG00005014603	Transcript	ENSACDT00005024089.1	protein_coding	-	-	-	-	-	-	1	ENSACDP00005020155	0.00116975688224814
SKZ156470.1_34087	KZ156470.1:34087-34087	G	intron_variant	MODIFIER	-	ENSACDG00005014603	Transcript	ENSACDT00005024089.1	protein_coding	-	-	-	-	-	-	1	ENSACDP00005020155	0.000416969464753734
SKZ156470.1_34091	KZ156470.1:34091-34091	A	intron_variant	MODIFIER	-	ENSACDG00005014603	Transcript	ENSACDT00005024089.1	protein_coding	-	-	-	-	-	-	1	ENSACDP00005020155	0.00202535436227689
SKZ156470.1_34092	KZ156470.1:34092-34092	A	intron_variant	MODIFIER	-	ENSACDG00005014603	Transcript	ENSACDT00005024089.1	protein_coding	-	-	-	-	-	-	1	ENSACDP00005020155	0.00410259620327932
SKZ156470.1_34097	KZ156470.1:34097-34097	G	intron_variant	MODIFIER	-	ENSACDG00005014603	Transcript	ENSACDT00005024089.1	protein_coding	-	-	-	-	-	-	1	ENSACDP00005020155	0.00512095354107467
SKZ156470.1_34104	KZ156470.1:34104-34104	G	intron_variant	MODIFIER	-	ENSACDG00005014603	Transcript	ENSACDT00005024089.1	protein_coding	-	-	-	-	-	-	1	ENSACDP00005020155	0.00102220680607362
SKZ156470.1_39880	KZ156470.1:39880-39880	T	intron_variant	MODIFIER	-	ENSACDG00005014603	Transcript	ENSACDT00005024089.1	protein_coding	-	-	-	-	-	-	1	ENSACDP00005020155	0.0172397332062573
SKZ156470.1_39881	KZ156470.1:39881-39881	C	intron_variant	MODIFIER	-	ENSACDG00005014603	Transcript	ENSACDT00005024089.1	protein_coding	-	-	-	-	-	-	1	ENSACDP00005020155	0.0193906656620652
SKZ156470.1_39891	KZ156470.1:39891-39891	G	intron_variant	MODIFIER	-	ENSACDG00005014603	Transcript	ENSACDT00005024089.1	protein_coding	-	-	-	-	-	-	1	ENSACDP00005020155	0.00198726199373303
SKZ156470.1_39892	KZ156470.1:39892-39892	C	intron_variant	MODIFIER	-	ENSACDG00005014603	Transcript	ENSACDT00005024089.1	protein_coding	-	-	-	-	-	-	1	ENSACDP00005020155	0.00487268083776925
SKZ156470.1_39909	KZ156470.1:39909-39909	C	intron_variant	MODIFIER	-	ENSACDG00005014603	Transcript	ENSACDT00005024089.1	protein_coding	-	-	-	-	-	-	1	ENSACDP00005020155	0.0125298792415455
SKZ156470.1_40036	KZ156470.1:40036-40036	A	intron_variant	MODIFIER	-	ENSACDG00005014603	Transcript	ENSACDT00005024089.1	protein_coding	-	-	-	-	-	-	1	ENSACDP00005020155	0.00142432294898231
SKZ156470.1_40063	KZ156470.1:40063-40063	G	intron_variant	MODIFIER	-	ENSACDG00005014603	Transcript	ENSACDT00005024089.1	protein_coding	-	-	-	-	-	-	1	ENSACDP00005020155	0.0092967074091063
SKZ156470.1_50993	KZ156470.1:50993-50993	T	downstream_gene_variant	MODIFIER	-	ENSACDG00005014603	Transcript	ENSACDT00005024089.1	protein_coding	-	-	-	-	-	2736	1	ENSACDP00005020155	0.0331876555191664
SKZ156470.1_51006	KZ156470.1:51006-51006	C	downstream_gene_variant	MODIFIER	-	ENSACDG00005014603	Transcript	ENSACDT00005024089.1	protein_coding	-	-	-	-	-	2749	1	ENSACDP00005020155	0.0229543036121122
SKZ156470.1_55042	KZ156470.1:55042-55042	C	intergenic_variant	MODIFIER	-	-	-	-	-	-	-	-	-	-	-	-	-	0.0185907788262641
SKZ156470.1_55072	KZ156470.1:55072-55072	A	intergenic_variant	MODIFIER	-	-	-	-	-	-	-	-	-	-	-	-	-	0.0112027017172244
SKZ156470.1_55073	KZ156470.1:55073-55073	C	intergenic_variant	MODIFIER	-	-	-	-	-	-	-	-	-	-	-	-	-	0.0150605455065349
SKZ156470.1_59433	KZ156470.1:59433-59433	T	intergenic_variant	MODIFIER	-	-	-	-	-	-	-	-	-	-	-	-	-	0.025664920608831
SKZ156470.1_59436	KZ156470.1:59436-59436	A	intergenic_variant	MODIFIER	-	-	-	-	-	-	-	-	-	-	-	-	-	0.00962639123696807
SKZ156470.1_59439	KZ156470.1:59439-59439	G	intergenic_variant	MODIFIER	-	-	-	-	-	-	-	-	-	-	-	-	-	0.025664920608831
SKZ156470.1_59443	KZ156470.1:59443-59443	T	intergenic_variant	MODIFIER	-	-	-	-	-	-	-	-	-	-	-	-	-	0.00791322378317898
SKZ156470.1_59462	KZ156470.1:59462-59462	A	intergenic_variant	MODIFIER	-	-	-	-	-	-	-	-	-	-	-	-	-	0.0107590916760232
SKZ156470.1_59582	KZ156470.1:59582-59582	G	intergenic_variant	MODIFIER	-	-	-	-	-	-	-	-	-	-	-	-	-	0.00212431743325914
SKZ156491.1_6063	KZ156491.1:6063-6063	C	intron_variant,non_coding_transcript_variant	MODIFIER	-	ENSACDG00005014787	Transcript	ENSACDT00005024382.1	lncRNA	-	-	-	-	-	-	1	-	0.00569631365655594
SKZ156491.1_6063	KZ156491.1:6063-6063	C	non_coding_transcript_exon_variant	MODIFIER	-	ENSACDG00005014787	Transcript	ENSACDT00005024384.1	lncRNA	536	-	-	-	-	-	1	-	0.00569631365655594
SKZ156491.1_6063	KZ156491.1:6063-6063	C	intron_variant,non_coding_transcript_variant	MODIFIER	-	ENSACDG00005014787	Transcript	ENSACDT00005024385.1	lncRNA	-	-	-	-	-	-	1	-	0.00569631365655594
SKZ156491.1_6063	KZ156491.1:6063-6063	C	intron_variant,non_coding_transcript_variant	MODIFIER	-	ENSACDG00005014787	Transcript	ENSACDT00005024386.1	lncRNA	-	-	-	-	-	-	1	-	0.00569631365655594
SKZ156491.1_6063	KZ156491.1:6063-6063	C	intron_variant,non_coding_transcript_variant	MODIFIER	-	ENSACDG00005014787	Transcript	ENSACDT00005024387.1	lncRNA	-	-	-	-	-	-	1	-	0.00569631365655594
SKZ156491.1_6063	KZ156491.1:6063-6063	C	non_coding_transcript_exon_variant	MODIFIER	-	ENSACDG00005014787	Transcript	ENSACDT00005024388.1	lncRNA	713	-	-	-	-	-	1	-	0.00569631365655594
SKZ156491.1_6063	KZ156491.1:6063-6063	C	upstream_gene_variant	MODIFIER	-	ENSACDG00005014787	Transcript	ENSACDT00005024391.1	lncRNA	-	-	-	-	-	2716	1	-	0.00569631365655594
SKZ156491.1_6063	KZ156491.1:6063-6063	C	upstream_gene_variant	MODIFIER	-	ENSACDG00005014787	Transcript	ENSACDT00005024393.1	lncRNA	-	-	-	-	-	2716	1	-	0.00569631365655594
SKZ156491.1_6081	KZ156491.1:6081-6081	A	intron_variant,non_coding_transcript_variant	MODIFIER	-	ENSACDG00005014787	Transcript	ENSACDT00005024382.1	lncRNA	-	-	-	-	-	-	1	-	0.00569631365655594
SKZ156491.1_6081	KZ156491.1:6081-6081	A	non_coding_transcript_exon_variant	MODIFIER	-	ENSACDG00005014787	Transcript	ENSACDT00005024384.1	lncRNA	554	-	-	-	-	-	1	-	0.00569631365655594
SKZ156491.1_6081	KZ156491.1:6081-6081	A	intron_variant,non_coding_transcript_variant	MODIFIER	-	ENSACDG00005014787	Transcript	ENSACDT00005024385.1	lncRNA	-	-	-	-	-	-	1	-	0.00569631365655594
SKZ156491.1_6081	KZ156491.1:6081-6081	A	intron_variant,non_coding_transcript_variant	MODIFIER	-	ENSACDG00005014787	Transcript	ENSACDT00005024386.1	lncRNA	-	-	-	-	-	-	1	-	0.00569631365655594
SKZ156491.1_6081	KZ156491.1:6081-6081	A	intron_variant,non_coding_transcript_variant	MODIFIER	-	ENSACDG00005014787	Transcript	ENSACDT00005024387.1	lncRNA	-	-	-	-	-	-	1	-	0.00569631365655594
SKZ156491.1_6081	KZ156491.1:6081-6081	A	non_coding_transcript_exon_variant	MODIFIER	-	ENSACDG00005014787	Transcript	ENSACDT00005024388.1	lncRNA	731	-	-	-	-	-	1	-	0.00569631365655594
SKZ156491.1_6081	KZ156491.1:6081-6081	A	upstream_gene_variant	MODIFIER	-	ENSACDG00005014787	Transcript	ENSACDT00005024391.1	lncRNA	-	-	-	-	-	2698	1	-	0.00569631365655594
SKZ156491.1_6081	KZ156491.1:6081-6081	A	upstream_gene_variant	MODIFIER	-	ENSACDG00005014787	Transcript	ENSACDT00005024393.1	lncRNA	-	-	-	-	-	2698	1	-	0.00569631365655594
SKZ156504.1_295	KZ156504.1:295-295	G	intergenic_variant	MODIFIER	-	-	-	-	-	-	-	-	-	-	-	-	-	0.00899325319981011
SKZ156504.1_307	KZ156504.1:307-307	T	intergenic_variant	MODIFIER	-	-	-	-	-	-	-	-	-	-	-	-	-	0.00282232678280533
SKZ156504.1_311	KZ156504.1:311-311	A	intergenic_variant	MODIFIER	-	-	-	-	-	-	-	-	-	-	-	-	-	0.00212173940339177
SKZ156504.1_323	KZ156504.1:323-323	C	intergenic_variant	MODIFIER	-	-	-	-	-	-	-	-	-	-	-	-	-	0.0188223556360327
SKZ156504.1_2926	KZ156504.1:2926-2926	A	intergenic_variant	MODIFIER	-	-	-	-	-	-	-	-	-	-	-	-	-	0.00697739110043632
SKZ156504.1_2928	KZ156504.1:2928-2928	C	intergenic_variant	MODIFIER	-	-	-	-	-	-	-	-	-	-	-	-	-	0.0218836904629508
SKZ156504.1_2930	KZ156504.1:2930-2930	T	intergenic_variant	MODIFIER	-	-	-	-	-	-	-	-	-	-	-	-	-	0.0546093237539454
SKZ156504.1_2938	KZ156504.1:2938-2938	C	intergenic_variant	MODIFIER	-	-	-	-	-	-	-	-	-	-	-	-	-	0.0158407213503803
SKZ156504.1_2941	KZ156504.1:2941-2941	C	intergenic_variant	MODIFIER	-	-	-	-	-	-	-	-	-	-	-	-	-	0.0546093237539454
SKZ156504.1_2946	KZ156504.1:2946-2946	G	intergenic_variant	MODIFIER	-	-	-	-	-	-	-	-	-	-	-	-	-	0.0186749016703172
SKZ156504.1_2951	KZ156504.1:2951-2951	G	intergenic_variant	MODIFIER	-	-	-	-	-	-	-	-	-	-	-	-	-	0.0042258476612733
SKZ156504.1_2952	KZ156504.1:2952-2952	T	intergenic_variant	MODIFIER	-	-	-	-	-	-	-	-	-	-	-	-	-	0.016758062254417
SKZ156504.1_2953	KZ156504.1:2953-2953	C	intergenic_variant	MODIFIER	-	-	-	-	-	-	-	-	-	-	-	-	-	0.0221424524705224
SKZ156504.1_48773	KZ156504.1:48773-48773	G	intergenic_variant	MODIFIER	-	-	-	-	-	-	-	-	-	-	-	-	-	0.013150704865941
SKZ156504.1_48796	KZ156504.1:48796-48796	A	intergenic_variant	MODIFIER	-	-	-	-	-	-	-	-	-	-	-	-	-	0.013150704865941
SKZ156504.1_48803	KZ156504.1:48803-48803	T	intergenic_variant	MODIFIER	-	-	-	-	-	-	-	-	-	-	-	-	-	0.0110293312812952
SKZ156504.1_48808	KZ156504.1:48808-48808	T	intergenic_variant	MODIFIER	-	-	-	-	-	-	-	-	-	-	-	-	-	0.0131780622229222
SKZ156504.1_48809	KZ156504.1:48809-48809	C	intergenic_variant	MODIFIER	-	-	-	-	-	-	-	-	-	-	-	-	-	0.0131780622229222
SKZ156504.1_49076	KZ156504.1:49076-49076	C	intergenic_variant	MODIFIER	-	-	-	-	-	-	-	-	-	-	-	-	-	0.0286994493351239
SKZ156504.1_49078	KZ156504.1:49078-49078	A	intergenic_variant	MODIFIER	-	-	-	-	-	-	-	-	-	-	-	-	-	0.0231030343468384
SKZ156504.1_49088	KZ156504.1:49088-49088	T	intergenic_variant	MODIFIER	-	-	-	-	-	-	-	-	-	-	-	-	-	0.00862318206823701
SKZ156504.1_49097	KZ156504.1:49097-49097	T	intergenic_variant	MODIFIER	-	-	-	-	-	-	-	-	-	-	-	-	-	0.00946314617133339
SKZ156504.1_49107	KZ156504.1:49107-49107	A	intergenic_variant	MODIFIER	-	-	-	-	-	-	-	-	-	-	-	-	-	0.0166793744843336
SKZ156504.1_49362	KZ156504.1:49362-49362	T	intergenic_variant	MODIFIER	-	-	-	-	-	-	-	-	-	-	-	-	-	0.00918965997089778
SKZ156510.1_685	KZ156510.1:685-685	T	intergenic_variant	MODIFIER	-	-	-	-	-	-	-	-	-	-	-	-	-	0.0438359243038201
SKZ156510.1_692	KZ156510.1:692-692	C	intergenic_variant	MODIFIER	-	-	-	-	-	-	-	-	-	-	-	-	-	0.035374696883724
SKZ156510.1_698	KZ156510.1:698-698	T	intergenic_variant	MODIFIER	-	-	-	-	-	-	-	-	-	-	-	-	-	0.0182392897635245
SKZ156510.1_715	KZ156510.1:715-715	G	intergenic_variant	MODIFIER	-	-	-	-	-	-	-	-	-	-	-	-	-	0.0279654392050189
SKZ156531.1_1405	KZ156531.1:1405-1405	C	intergenic_variant	MODIFIER	-	-	-	-	-	-	-	-	-	-	-	-	-	0.00528554190904909
SKZ156531.1_1415	KZ156531.1:1415-1415	G	intergenic_variant	MODIFIER	-	-	-	-	-	-	-	-	-	-	-	-	-	0.00552958772903778
SKZ156531.1_1422	KZ156531.1:1422-1422	T	intergenic_variant	MODIFIER	-	-	-	-	-	-	-	-	-	-	-	-	-	0.00529077651485962
SKZ156531.1_1427	KZ156531.1:1427-1427	A	intergenic_variant	MODIFIER	-	-	-	-	-	-	-	-	-	-	-	-	-	0.00168823489733684
SKZ156531.1_1428	KZ156531.1:1428-1428	A	intergenic_variant	MODIFIER	-	-	-	-	-	-	-	-	-	-	-	-	-	0.0215328510822314
SKZ156531.1_1429	KZ156531.1:1429-1429	T	intergenic_variant	MODIFIER	-	-	-	-	-	-	-	-	-	-	-	-	-	0.0322555406343366
SKZ156531.1_1432	KZ156531.1:1432-1432	T	intergenic_variant	MODIFIER	-	-	-	-	-	-	-	-	-	-	-	-	-	0.00291151670001327
SKZ156531.1_1438	KZ156531.1:1438-1438	G	intergenic_variant	MODIFIER	-	-	-	-	-	-	-	-	-	-	-	-	-	0.00493585802059765
SKZ156538.1_4638	KZ156538.1:4638-4638	A	missense_variant	MODERATE	-	ENSACDG00005015316	Transcript	ENSACDT00005025280.1	protein_coding	840	194	65	R/K	aGg/aAg	-	1	ENSACDP00005021143	0.00432486471188119
SKZ156538.1_4638	KZ156538.1:4638-4638	A	intron_variant	MODIFIER	-	ENSACDG00005015316	Transcript	ENSACDT00005025295.1	protein_coding	-	-	-	-	-	-	1	ENSACDP00005021155	0.00432486471188119
SKZ156538.1_4645	KZ156538.1:4645-4645	T	missense_variant	MODERATE	-	ENSACDG00005015316	Transcript	ENSACDT00005025280.1	protein_coding	847	201	67	E/D	gaG/gaT	-	1	ENSACDP00005021143	0.00225209051012568
SKZ156538.1_4645	KZ156538.1:4645-4645	T	intron_variant	MODIFIER	-	ENSACDG00005015316	Transcript	ENSACDT00005025295.1	protein_coding	-	-	-	-	-	-	1	ENSACDP00005021155	0.00225209051012568
SKZ156538.1_4650	KZ156538.1:4650-4650	T	missense_variant	MODERATE	-	ENSACDG00005015316	Transcript	ENSACDT00005025280.1	protein_coding	852	206	69	R/M	aGg/aTg	-	1	ENSACDP00005021143	0.00316197941365473
SKZ156538.1_4650	KZ156538.1:4650-4650	T	intron_variant	MODIFIER	-	ENSACDG00005015316	Transcript	ENSACDT00005025295.1	protein_coding	-	-	-	-	-	-	1	ENSACDP00005021155	0.00316197941365473
SKZ156538.1_4656	KZ156538.1:4656-4656	T	missense_variant	MODERATE	-	ENSACDG00005015316	Transcript	ENSACDT00005025280.1	protein_coding	858	212	71	G/V	gGa/gTa	-	1	ENSACDP00005021143	0.00316197941365473
SKZ156538.1_4656	KZ156538.1:4656-4656	T	intron_variant	MODIFIER	-	ENSACDG00005015316	Transcript	ENSACDT00005025295.1	protein_coding	-	-	-	-	-	-	1	ENSACDP00005021155	0.00316197941365473
SKZ156538.1_4660	KZ156538.1:4660-4660	A	synonymous_variant	LOW	-	ENSACDG00005015316	Transcript	ENSACDT00005025280.1	protein_coding	862	216	72	S	tcG/tcA	-	1	ENSACDP00005021143	0.00248608753870494
SKZ156538.1_4660	KZ156538.1:4660-4660	A	intron_variant	MODIFIER	-	ENSACDG00005015316	Transcript	ENSACDT00005025295.1	protein_coding	-	-	-	-	-	-	1	ENSACDP00005021155	0.00248608753870494
SKZ156538.1_6068	KZ156538.1:6068-6068	T	intron_variant	MODIFIER	-	ENSACDG00005015316	Transcript	ENSACDT00005025280.1	protein_coding	-	-	-	-	-	-	1	ENSACDP00005021143	0.0431662321915296
SKZ156538.1_6068	KZ156538.1:6068-6068	T	intron_variant	MODIFIER	-	ENSACDG00005015316	Transcript	ENSACDT00005025295.1	protein_coding	-	-	-	-	-	-	1	ENSACDP00005021155	0.0431662321915296
SKZ156538.1_6069	KZ156538.1:6069-6069	G	intron_variant	MODIFIER	-	ENSACDG00005015316	Transcript	ENSACDT00005025280.1	protein_coding	-	-	-	-	-	-	1	ENSACDP00005021143	0.0537421212739301
SKZ156538.1_6069	KZ156538.1:6069-6069	G	intron_variant	MODIFIER	-	ENSACDG00005015316	Transcript	ENSACDT00005025295.1	protein_coding	-	-	-	-	-	-	1	ENSACDP00005021155	0.0537421212739301
SKZ156538.1_6116	KZ156538.1:6116-6116	A	synonymous_variant	LOW	-	ENSACDG00005015316	Transcript	ENSACDT00005025280.1	protein_coding	1216	570	190	T	acG/acA	-	1	ENSACDP00005021143	0.0102722780017747
SKZ156538.1_6116	KZ156538.1:6116-6116	A	synonymous_variant	LOW	-	ENSACDG00005015316	Transcript	ENSACDT00005025295.1	protein_coding	762	762	254	T	acG/acA	-	1	ENSACDP00005021155	0.0102722780017747
SKZ156538.1_10224	KZ156538.1:10224-10224	A	synonymous_variant	LOW	-	ENSACDG00005015316	Transcript	ENSACDT00005025280.1	protein_coding	1903	1257	419	T	acG/acA	-	1	ENSACDP00005021143	0.00580692106247661
SKZ156538.1_10224	KZ156538.1:10224-10224	A	downstream_gene_variant	MODIFIER	-	ENSACDG00005015316	Transcript	ENSACDT00005025295.1	protein_coding	-	-	-	-	-	3278	1	ENSACDP00005021155	0.00580692106247661
SKZ156538.1_11375	KZ156538.1:11375-11375	C	synonymous_variant	LOW	-	ENSACDG00005015316	Transcript	ENSACDT00005025280.1	protein_coding	2278	1632	544	C	tgT/tgC	-	1	ENSACDP00005021143	0.0415249190341123
SKZ156538.1_11375	KZ156538.1:11375-11375	C	downstream_gene_variant	MODIFIER	-	ENSACDG00005015316	Transcript	ENSACDT00005025295.1	protein_coding	-	-	-	-	-	4429	1	ENSACDP00005021155	0.0415249190341123
SKZ156538.1_20325	KZ156538.1:20325-20325	G	downstream_gene_variant	MODIFIER	-	ENSACDG00005015316	Transcript	ENSACDT00005025280.1	protein_coding	-	-	-	-	-	2497	1	ENSACDP00005021143	0.00270227617568009
SKZ156538.1_20325	KZ156538.1:20325-20325	G	intron_variant	MODIFIER	-	ENSACDG00005015329	Transcript	ENSACDT00005025304.1	protein_coding	-	-	-	-	-	-	-1	ENSACDP00005021163	0.00270227617568009
SKZ156538.1_23343	KZ156538.1:23343-23343	A	intron_variant	MODIFIER	-	ENSACDG00005015329	Transcript	ENSACDT00005025304.1	protein_coding	-	-	-	-	-	-	-1	ENSACDP00005021163	0.00707486790333028
SKZ156538.1_23351	KZ156538.1:23351-23351	T	intron_variant	MODIFIER	-	ENSACDG00005015329	Transcript	ENSACDT00005025304.1	protein_coding	-	-	-	-	-	-	-1	ENSACDP00005021163	0.0156659970073634
SKZ156538.1_24185	KZ156538.1:24185-24185	C	intron_variant	MODIFIER	-	ENSACDG00005015329	Transcript	ENSACDT00005025304.1	protein_coding	-	-	-	-	-	-	-1	ENSACDP00005021163	0.0290980645795254
SKZ156564.1_19782	KZ156564.1:19782-19782	G	intergenic_variant	MODIFIER	-	-	-	-	-	-	-	-	-	-	-	-	-	0.000801534595136876
SKZ156564.1_33692	KZ156564.1:33692-33692	A	upstream_gene_variant	MODIFIER	-	ENSACDG00005016150	Transcript	ENSACDT00005026668.1	lncRNA	-	-	-	-	-	3172	-1	-	0.00401840746986727
SKZ156564.1_33692	KZ156564.1:33692-33692	A	intron_variant	MODIFIER	-	ENSACDG00005016154	Transcript	ENSACDT00005026675.1	protein_coding	-	-	-	-	-	-	-1	ENSACDP00005022282	0.00401840746986727
SKZ156564.1_33698	KZ156564.1:33698-33698	T	upstream_gene_variant	MODIFIER	-	ENSACDG00005016150	Transcript	ENSACDT00005026668.1	lncRNA	-	-	-	-	-	3178	-1	-	0.00659788402319501
SKZ156564.1_33698	KZ156564.1:33698-33698	T	intron_variant	MODIFIER	-	ENSACDG00005016154	Transcript	ENSACDT00005026675.1	protein_coding	-	-	-	-	-	-	-1	ENSACDP00005022282	0.00659788402319501
SKZ156564.1_33699	KZ156564.1:33699-33699	A	upstream_gene_variant	MODIFIER	-	ENSACDG00005016150	Transcript	ENSACDT00005026668.1	lncRNA	-	-	-	-	-	3179	-1	-	0.0519593253968254
SKZ156564.1_33699	KZ156564.1:33699-33699	A	intron_variant	MODIFIER	-	ENSACDG00005016154	Transcript	ENSACDT00005026675.1	protein_coding	-	-	-	-	-	-	-1	ENSACDP00005022282	0.0519593253968254
SKZ156564.1_33702	KZ156564.1:33702-33702	G	upstream_gene_variant	MODIFIER	-	ENSACDG00005016150	Transcript	ENSACDT00005026668.1	lncRNA	-	-	-	-	-	3182	-1	-	0.00420892915762945
SKZ156564.1_33702	KZ156564.1:33702-33702	G	intron_variant	MODIFIER	-	ENSACDG00005016154	Transcript	ENSACDT00005026675.1	protein_coding	-	-	-	-	-	-	-1	ENSACDP00005022282	0.00420892915762945
SKZ156564.1_33703	KZ156564.1:33703-33703	A	upstream_gene_variant	MODIFIER	-	ENSACDG00005016150	Transcript	ENSACDT00005026668.1	lncRNA	-	-	-	-	-	3183	-1	-	0.0150062988158226
SKZ156564.1_33703	KZ156564.1:33703-33703	A	intron_variant	MODIFIER	-	ENSACDG00005016154	Transcript	ENSACDT00005026675.1	protein_coding	-	-	-	-	-	-	-1	ENSACDP00005022282	0.0150062988158226
SKZ156564.1_33706	KZ156564.1:33706-33706	T	upstream_gene_variant	MODIFIER	-	ENSACDG00005016150	Transcript	ENSACDT00005026668.1	lncRNA	-	-	-	-	-	3186	-1	-	0.00564729228841722
SKZ156564.1_33706	KZ156564.1:33706-33706	T	intron_variant	MODIFIER	-	ENSACDG00005016154	Transcript	ENSACDT00005026675.1	protein_coding	-	-	-	-	-	-	-1	ENSACDP00005022282	0.00564729228841722
SKZ156564.1_33721	KZ156564.1:33721-33721	G	upstream_gene_variant	MODIFIER	-	ENSACDG00005016150	Transcript	ENSACDT00005026668.1	lncRNA	-	-	-	-	-	3201	-1	-	0.0025215023267054
SKZ156564.1_33721	KZ156564.1:33721-33721	G	intron_variant	MODIFIER	-	ENSACDG00005016154	Transcript	ENSACDT00005026675.1	protein_coding	-	-	-	-	-	-	-1	ENSACDP00005022282	0.0025215023267054
SKZ156580.1_5829	KZ156580.1:5829-5829	C	intergenic_variant	MODIFIER	-	-	-	-	-	-	-	-	-	-	-	-	-	0.000489025707595212
SKZ156580.1_5835	KZ156580.1:5835-5835	G	intergenic_variant	MODIFIER	-	-	-	-	-	-	-	-	-	-	-	-	-	0.000489025707595212
SKZ156580.1_5845	KZ156580.1:5845-5845	A	intergenic_variant	MODIFIER	-	-	-	-	-	-	-	-	-	-	-	-	-	0.00167445218940248
SKZ156580.1_7959	KZ156580.1:7959-7959	T	intergenic_variant	MODIFIER	-	-	-	-	-	-	-	-	-	-	-	-	-	0.00037010697531972
SKZ156580.1_8062	KZ156580.1:8062-8062	G	intergenic_variant	MODIFIER	-	-	-	-	-	-	-	-	-	-	-	-	-	0.00363727534476988
SKZ156580.1_30937	KZ156580.1:30937-30937	A	intergenic_variant	MODIFIER	-	-	-	-	-	-	-	-	-	-	-	-	-	0.0151931596814148
SKZ156589.1_17940	KZ156589.1:17940-17940	T	intergenic_variant	MODIFIER	-	-	-	-	-	-	-	-	-	-	-	-	-	0.00010369043561625
SKZ156589.1_17941	KZ156589.1:17941-17941	G	intergenic_variant	MODIFIER	-	-	-	-	-	-	-	-	-	-	-	-	-	0.00184257055801612
SKZ156604.1_5200	KZ156604.1:5200-5200	C	intergenic_variant	MODIFIER	-	-	-	-	-	-	-	-	-	-	-	-	-	0.0302639544923672
SKZ156604.1_5218	KZ156604.1:5218-5218	A	intergenic_variant	MODIFIER	-	-	-	-	-	-	-	-	-	-	-	-	-	0.0160848190906902
SKZ156604.1_5229	KZ156604.1:5229-5229	G	intergenic_variant	MODIFIER	-	-	-	-	-	-	-	-	-	-	-	-	-	0.0160848190906902
SKZ156604.1_12186	KZ156604.1:12186-12186	A	intergenic_variant	MODIFIER	-	-	-	-	-	-	-	-	-	-	-	-	-	0.00190878463199986
SKZ156604.1_12196	KZ156604.1:12196-12196	C	intergenic_variant	MODIFIER	-	-	-	-	-	-	-	-	-	-	-	-	-	0.00174864936346089
SKZ156604.1_12199	KZ156604.1:12199-12199	C	intergenic_variant	MODIFIER	-	-	-	-	-	-	-	-	-	-	-	-	-	0.00693680509187759
SKZ156604.1_12200	KZ156604.1:12200-12200	A	intergenic_variant	MODIFIER	-	-	-	-	-	-	-	-	-	-	-	-	-	0.00656986747492464
SKZ156604.1_12223	KZ156604.1:12223-12223	C	intergenic_variant	MODIFIER	-	-	-	-	-	-	-	-	-	-	-	-	-	0.0343691275494052
SKZ156604.1_12224	KZ156604.1:12224-12224	G	intergenic_variant	MODIFIER	-	-	-	-	-	-	-	-	-	-	-	-	-	0.0177417808862135
SKZ156628.1_6201	KZ156628.1:6201-6201	C	upstream_gene_variant	MODIFIER	-	ENSACDG00005016724	Transcript	ENSACDT00005027583.1	protein_coding	-	-	-	-	-	2873	1	ENSACDP00005023057	0.00209617529026005
SKZ156628.1_7810	KZ156628.1:7810-7810	C	upstream_gene_variant	MODIFIER	-	ENSACDG00005016724	Transcript	ENSACDT00005027583.1	protein_coding	-	-	-	-	-	1264	1	ENSACDP00005023057	0.0127289546806165
SKZ156628.1_7821	KZ156628.1:7821-7821	G	upstream_gene_variant	MODIFIER	-	ENSACDG00005016724	Transcript	ENSACDT00005027583.1	protein_coding	-	-	-	-	-	1253	1	ENSACDP00005023057	0.00170190743390005
SKZ156628.1_7828	KZ156628.1:7828-7828	G	upstream_gene_variant	MODIFIER	-	ENSACDG00005016724	Transcript	ENSACDT00005027583.1	protein_coding	-	-	-	-	-	1246	1	ENSACDP00005023057	0.00348923358969217
SKZ156628.1_7833	KZ156628.1:7833-7833	T	upstream_gene_variant	MODIFIER	-	ENSACDG00005016724	Transcript	ENSACDT00005027583.1	protein_coding	-	-	-	-	-	1241	1	ENSACDP00005023057	0.00868113532317786
SKZ156677.1_61	KZ156677.1:61-61	G	intergenic_variant	MODIFIER	-	-	-	-	-	-	-	-	-	-	-	-	-	0.0501403345215796
SKZ156677.1_63	KZ156677.1:63-63	A	intergenic_variant	MODIFIER	-	-	-	-	-	-	-	-	-	-	-	-	-	0.0221194035548326
SKZ156677.1_68	KZ156677.1:68-68	A	intergenic_variant	MODIFIER	-	-	-	-	-	-	-	-	-	-	-	-	-	0.0221194035548326
SKZ156677.1_73	KZ156677.1:73-73	A	intergenic_variant	MODIFIER	-	-	-	-	-	-	-	-	-	-	-	-	-	0.00630531364074389
SKZ156677.1_79	KZ156677.1:79-79	T	intergenic_variant	MODIFIER	-	-	-	-	-	-	-	-	-	-	-	-	-	0.0113110698824981
SKZ156677.1_87	KZ156677.1:87-87	C	intergenic_variant	MODIFIER	-	-	-	-	-	-	-	-	-	-	-	-	-	0.0274008948102908
SKZ156677.1_88	KZ156677.1:88-88	A	intergenic_variant	MODIFIER	-	-	-	-	-	-	-	-	-	-	-	-	-	0.0274008948102908
SKZ156677.1_95	KZ156677.1:95-95	C	intergenic_variant	MODIFIER	-	-	-	-	-	-	-	-	-	-	-	-	-	0.0125163016241908
SKZ156677.1_100	KZ156677.1:100-100	A	intergenic_variant	MODIFIER	-	-	-	-	-	-	-	-	-	-	-	-	-	0.0113110698824981
SKZ156677.1_106	KZ156677.1:106-106	T	intergenic_variant	MODIFIER	-	-	-	-	-	-	-	-	-	-	-	-	-	0.0155241394823812
SKZ156692.1_640	KZ156692.1:640-640	T	intergenic_variant	MODIFIER	-	-	-	-	-	-	-	-	-	-	-	-	-	0.00204039769682247
SKZ156692.1_646	KZ156692.1:646-646	T	intergenic_variant	MODIFIER	-	-	-	-	-	-	-	-	-	-	-	-	-	0.00205732430542808
SKZ156692.1_651	KZ156692.1:651-651	G	intergenic_variant	MODIFIER	-	-	-	-	-	-	-	-	-	-	-	-	-	0.00830915184779382
SKZ156692.1_652	KZ156692.1:652-652	C	intergenic_variant	MODIFIER	-	-	-	-	-	-	-	-	-	-	-	-	-	0.045450991330247
SKZ156692.1_653	KZ156692.1:653-653	G	intergenic_variant	MODIFIER	-	-	-	-	-	-	-	-	-	-	-	-	-	0.00830915184779382
SKZ156692.1_657	KZ156692.1:657-657	A	intergenic_variant	MODIFIER	-	-	-	-	-	-	-	-	-	-	-	-	-	0.0097755334028481
SKZ156692.1_662	KZ156692.1:662-662	G	intergenic_variant	MODIFIER	-	-	-	-	-	-	-	-	-	-	-	-	-	0.0164668510623082
SKZ156692.1_23832	KZ156692.1:23832-23832	A	intergenic_variant	MODIFIER	-	-	-	-	-	-	-	-	-	-	-	-	-	0.00209158799172879
SKZ156692.1_23835	KZ156692.1:23835-23835	T	intergenic_variant	MODIFIER	-	-	-	-	-	-	-	-	-	-	-	-	-	0.00209158799172879
SKZ156692.1_23838	KZ156692.1:23838-23838	T	intergenic_variant	MODIFIER	-	-	-	-	-	-	-	-	-	-	-	-	-	0.00484610772959052
SKZ156692.1_23844	KZ156692.1:23844-23844	C	intergenic_variant	MODIFIER	-	-	-	-	-	-	-	-	-	-	-	-	-	0.0149832797573464
SKZ156692.1_23847	KZ156692.1:23847-23847	C	intergenic_variant	MODIFIER	-	-	-	-	-	-	-	-	-	-	-	-	-	0.0111920274676178
SKZ156692.1_23851	KZ156692.1:23851-23851	A	intergenic_variant	MODIFIER	-	-	-	-	-	-	-	-	-	-	-	-	-	0.00186835450345577
SKZ156692.1_23855	KZ156692.1:23855-23855	C	intergenic_variant	MODIFIER	-	-	-	-	-	-	-	-	-	-	-	-	-	0.00238926836834103
SKZ156692.1_23856	KZ156692.1:23856-23856	T	intergenic_variant	MODIFIER	-	-	-	-	-	-	-	-	-	-	-	-	-	0.00238926836834103
SKZ156704.1_16800	KZ156704.1:16800-16800	G	downstream_gene_variant	MODIFIER	-	ENSACDG00005006771	Transcript	ENSACDT00005011141.1	lncRNA	-	-	-	-	-	2537	-1	-	0.000609879561896823
SKZ156727.1_14132	KZ156727.1:14132-14132	A	intergenic_variant	MODIFIER	-	-	-	-	-	-	-	-	-	-	-	-	-	0.000505158400821831
SKZ156727.1_14140	KZ156727.1:14140-14140	G	intergenic_variant	MODIFIER	-	-	-	-	-	-	-	-	-	-	-	-	-	0.0015666888154573
SKZ156727.1_14480	KZ156727.1:14480-14480	A	intergenic_variant	MODIFIER	-	-	-	-	-	-	-	-	-	-	-	-	-	0.0085874206538238
SKZ156727.1_14482	KZ156727.1:14482-14482	C	intergenic_variant	MODIFIER	-	-	-	-	-	-	-	-	-	-	-	-	-	0.00324266696083913
SKZ156727.1_14483	KZ156727.1:14483-14483	A	intergenic_variant	MODIFIER	-	-	-	-	-	-	-	-	-	-	-	-	-	0.00321983675888583
SKZ156727.1_14485	KZ156727.1:14485-14485	T	intergenic_variant	MODIFIER	-	-	-	-	-	-	-	-	-	-	-	-	-	0.00265515696189634
SKZ156727.1_14488	KZ156727.1:14488-14488	A	intergenic_variant	MODIFIER	-	-	-	-	-	-	-	-	-	-	-	-	-	0.00119432401943043
SKZ156727.1_14490	KZ156727.1:14490-14490	A	intergenic_variant	MODIFIER	-	-	-	-	-	-	-	-	-	-	-	-	-	0.00210540729478013
SKZ156727.1_14500	KZ156727.1:14500-14500	C	intergenic_variant	MODIFIER	-	-	-	-	-	-	-	-	-	-	-	-	-	0.00579239783622632
SKZ156727.1_14503	KZ156727.1:14503-14503	A	intergenic_variant	MODIFIER	-	-	-	-	-	-	-	-	-	-	-	-	-	0.000574115795285555
SKZ156727.1_14504	KZ156727.1:14504-14504	T	intergenic_variant	MODIFIER	-	-	-	-	-	-	-	-	-	-	-	-	-	0.00257578009950955
SKZ156727.1_14508	KZ156727.1:14508-14508	A	intergenic_variant	MODIFIER	-	-	-	-	-	-	-	-	-	-	-	-	-	0.00362939272090219
SKZ156727.1_14514	KZ156727.1:14514-14514	C	intergenic_variant	MODIFIER	-	-	-	-	-	-	-	-	-	-	-	-	-	0.0143272958898392
SKZ156728.1_45	KZ156728.1:45-45	C	non_coding_transcript_exon_variant	MODIFIER	-	ENSACDG00005006892	Transcript	ENSACDT00005011318.1	lncRNA	25	-	-	-	-	-	1	-	0.00432244354675782
SKZ156728.1_45	KZ156728.1:45-45	C	non_coding_transcript_exon_variant	MODIFIER	-	ENSACDG00005006892	Transcript	ENSACDT00005011320.1	lncRNA	25	-	-	-	-	-	1	-	0.00432244354675782
SKZ156728.1_47	KZ156728.1:47-47	A	non_coding_transcript_exon_variant	MODIFIER	-	ENSACDG00005006892	Transcript	ENSACDT00005011318.1	lncRNA	27	-	-	-	-	-	1	-	0.00200396658271537
SKZ156728.1_47	KZ156728.1:47-47	A	non_coding_transcript_exon_variant	MODIFIER	-	ENSACDG00005006892	Transcript	ENSACDT00005011320.1	lncRNA	27	-	-	-	-	-	1	-	0.00200396658271537
SKZ156728.1_378	KZ156728.1:378-378	T	non_coding_transcript_exon_variant	MODIFIER	-	ENSACDG00005006892	Transcript	ENSACDT00005011318.1	lncRNA	358	-	-	-	-	-	1	-	0.00636648707608112
SKZ156728.1_378	KZ156728.1:378-378	T	non_coding_transcript_exon_variant	MODIFIER	-	ENSACDG00005006892	Transcript	ENSACDT00005011320.1	lncRNA	358	-	-	-	-	-	1	-	0.00636648707608112
SKZ156728.1_389	KZ156728.1:389-389	T	non_coding_transcript_exon_variant	MODIFIER	-	ENSACDG00005006892	Transcript	ENSACDT00005011318.1	lncRNA	369	-	-	-	-	-	1	-	0.0225172962299339
SKZ156728.1_389	KZ156728.1:389-389	T	non_coding_transcript_exon_variant	MODIFIER	-	ENSACDG00005006892	Transcript	ENSACDT00005011320.1	lncRNA	369	-	-	-	-	-	1	-	0.0225172962299339
SKZ156728.1_392	KZ156728.1:392-392	T	non_coding_transcript_exon_variant	MODIFIER	-	ENSACDG00005006892	Transcript	ENSACDT00005011318.1	lncRNA	372	-	-	-	-	-	1	-	0.00636648707608112
SKZ156728.1_392	KZ156728.1:392-392	T	non_coding_transcript_exon_variant	MODIFIER	-	ENSACDG00005006892	Transcript	ENSACDT00005011320.1	lncRNA	372	-	-	-	-	-	1	-	0.00636648707608112
SKZ156753.1_3140	KZ156753.1:3140-3140	G	intergenic_variant	MODIFIER	-	-	-	-	-	-	-	-	-	-	-	-	-	0.0224119481106761
SKZ156753.1_3148	KZ156753.1:3148-3148	G	intergenic_variant	MODIFIER	-	-	-	-	-	-	-	-	-	-	-	-	-	0.00927896740959492
SKZ156753.1_3149	KZ156753.1:3149-3149	C	intergenic_variant	MODIFIER	-	-	-	-	-	-	-	-	-	-	-	-	-	0.0526430847366635
SKZ156753.1_3162	KZ156753.1:3162-3162	A	intergenic_variant	MODIFIER	-	-	-	-	-	-	-	-	-	-	-	-	-	0.0701055327870613
SKZ156753.1_3165	KZ156753.1:3165-3165	G	intergenic_variant	MODIFIER	-	-	-	-	-	-	-	-	-	-	-	-	-	0.00740510564572394
SKZ156753.1_3417	KZ156753.1:3417-3417	T	intergenic_variant	MODIFIER	-	-	-	-	-	-	-	-	-	-	-	-	-	0.0138125521976882
SKZ156753.1_3428	KZ156753.1:3428-3428	G	intergenic_variant	MODIFIER	-	-	-	-	-	-	-	-	-	-	-	-	-	0.00620526082897575
SKZ156753.1_6334	KZ156753.1:6334-6334	T	intergenic_variant	MODIFIER	-	-	-	-	-	-	-	-	-	-	-	-	-	0.0268570598304222
SKZ156753.1_13640	KZ156753.1:13640-13640	T	intergenic_variant	MODIFIER	-	-	-	-	-	-	-	-	-	-	-	-	-	0.00940249068702048
SKZ156753.1_13643	KZ156753.1:13643-13643	A	intergenic_variant	MODIFIER	-	-	-	-	-	-	-	-	-	-	-	-	-	0.0199768010514997
SKZ156753.1_13653	KZ156753.1:13653-13653	C	intergenic_variant	MODIFIER	-	-	-	-	-	-	-	-	-	-	-	-	-	0.00359520865772765
SKZ156753.1_13660	KZ156753.1:13660-13660	A	intergenic_variant	MODIFIER	-	-	-	-	-	-	-	-	-	-	-	-	-	0.0140963918874093
SKZ156753.1_17915	KZ156753.1:17915-17915	A	intergenic_variant	MODIFIER	-	-	-	-	-	-	-	-	-	-	-	-	-	0.00264847052289988
SKZ156753.1_17918	KZ156753.1:17918-17918	C	intergenic_variant	MODIFIER	-	-	-	-	-	-	-	-	-	-	-	-	-	0.00284246854011878
SKZ156753.1_17943	KZ156753.1:17943-17943	T	intergenic_variant	MODIFIER	-	-	-	-	-	-	-	-	-	-	-	-	-	0.00477780047376285
SKZ156753.1_17944	KZ156753.1:17944-17944	A	intergenic_variant	MODIFIER	-	-	-	-	-	-	-	-	-	-	-	-	-	0.00136767411012575
SKZ156767.1_19756	KZ156767.1:19756-19756	A	intergenic_variant	MODIFIER	-	-	-	-	-	-	-	-	-	-	-	-	-	0.00173411824315231
SKZ156767.1_19757	KZ156767.1:19757-19757	A	intergenic_variant	MODIFIER	-	-	-	-	-	-	-	-	-	-	-	-	-	0.00111095147209637
SKZ156767.1_19758	KZ156767.1:19758-19758	T	intergenic_variant	MODIFIER	-	-	-	-	-	-	-	-	-	-	-	-	-	0.00208224146786205
SKZ156767.1_19760	KZ156767.1:19760-19760	T	intergenic_variant	MODIFIER	-	-	-	-	-	-	-	-	-	-	-	-	-	0.00187454244382321
SKZ156767.1_19765	KZ156767.1:19765-19765	G	intergenic_variant	MODIFIER	-	-	-	-	-	-	-	-	-	-	-	-	-	0.00550500727480583
SKZ156767.1_19774	KZ156767.1:19774-19774	C	intergenic_variant	MODIFIER	-	-	-	-	-	-	-	-	-	-	-	-	-	0.000722844227021332
SKZ156767.1_19776	KZ156767.1:19776-19776	C	intergenic_variant	MODIFIER	-	-	-	-	-	-	-	-	-	-	-	-	-	0.00121995379197153
SKZ156767.1_19780	KZ156767.1:19780-19780	G	intergenic_variant	MODIFIER	-	-	-	-	-	-	-	-	-	-	-	-	-	0.000859883578625231
SKZ156767.1_19783	KZ156767.1:19783-19783	C	intergenic_variant	MODIFIER	-	-	-	-	-	-	-	-	-	-	-	-	-	0.000551820353863809
SKZ156767.1_19792	KZ156767.1:19792-19792	C	intergenic_variant	MODIFIER	-	-	-	-	-	-	-	-	-	-	-	-	-	0.0418275003382007
SKZ156767.1_19795	KZ156767.1:19795-19795	T	intergenic_variant	MODIFIER	-	-	-	-	-	-	-	-	-	-	-	-	-	0.000860917797528034
SKZ156771.1_17988	KZ156771.1:17988-17988	G	intergenic_variant	MODIFIER	-	-	-	-	-	-	-	-	-	-	-	-	-	0.0268215455865868
SKZ156771.1_17992	KZ156771.1:17992-17992	A	intergenic_variant	MODIFIER	-	-	-	-	-	-	-	-	-	-	-	-	-	0.0229836227341035
SKZ156771.1_18016	KZ156771.1:18016-18016	G	intergenic_variant	MODIFIER	-	-	-	-	-	-	-	-	-	-	-	-	-	0.00848996165617031
SKZ156774.1_10965	KZ156774.1:10965-10965	C	intron_variant	MODIFIER	-	ENSACDG00005007099	Transcript	ENSACDT00005011679.1	protein_coding	-	-	-	-	-	-	1	ENSACDP00005009713	0.00993071196591124
SKZ156774.1_10965	KZ156774.1:10965-10965	C	intron_variant	MODIFIER	-	ENSACDG00005007099	Transcript	ENSACDT00005011692.1	protein_coding	-	-	-	-	-	-	1	ENSACDP00005009725	0.00993071196591124
SKZ156774.1_14262	KZ156774.1:14262-14262	C	intron_variant	MODIFIER	-	ENSACDG00005007099	Transcript	ENSACDT00005011679.1	protein_coding	-	-	-	-	-	-	1	ENSACDP00005009713	0.00817267318137919
SKZ156774.1_14262	KZ156774.1:14262-14262	C	intron_variant	MODIFIER	-	ENSACDG00005007099	Transcript	ENSACDT00005011692.1	protein_coding	-	-	-	-	-	-	1	ENSACDP00005009725	0.00817267318137919
SKZ156789.1_6071	KZ156789.1:6071-6071	T	intergenic_variant	MODIFIER	-	-	-	-	-	-	-	-	-	-	-	-	-	0.000952259591953026
SKZ156789.1_6075	KZ156789.1:6075-6075	C	intergenic_variant	MODIFIER	-	-	-	-	-	-	-	-	-	-	-	-	-	0.00602959617723586
SKZ156789.1_6090	KZ156789.1:6090-6090	A	intergenic_variant	MODIFIER	-	-	-	-	-	-	-	-	-	-	-	-	-	0.00141797895092905
SKZ156789.1_6115	KZ156789.1:6115-6115	A	intergenic_variant	MODIFIER	-	-	-	-	-	-	-	-	-	-	-	-	-	0.00578608833727626
SKZ156789.1_6124	KZ156789.1:6124-6124	G	intergenic_variant	MODIFIER	-	-	-	-	-	-	-	-	-	-	-	-	-	0.00552580108851967
SKZ156789.1_6130	KZ156789.1:6130-6130	G	intergenic_variant	MODIFIER	-	-	-	-	-	-	-	-	-	-	-	-	-	0.00197906326636479
SKZ156789.1_6133	KZ156789.1:6133-6133	T	intergenic_variant	MODIFIER	-	-	-	-	-	-	-	-	-	-	-	-	-	0.0108827677339629
SKZ156789.1_6138	KZ156789.1:6138-6138	T	intergenic_variant	MODIFIER	-	-	-	-	-	-	-	-	-	-	-	-	-	0.00765229231460005
SKZ156792.1_17867	KZ156792.1:17867-17867	T	upstream_gene_variant	MODIFIER	-	ENSACDG00005007166	Transcript	ENSACDT00005011771.1	protein_coding	-	-	-	-	-	1293	-1	ENSACDP00005009783	0.00526564500615575
SKZ156792.1_17869	KZ156792.1:17869-17869	C	upstream_gene_variant	MODIFIER	-	ENSACDG00005007166	Transcript	ENSACDT00005011771.1	protein_coding	-	-	-	-	-	1295	-1	ENSACDP00005009783	0.0320555359645441
SKZ156792.1_17870	KZ156792.1:17870-17870	A	upstream_gene_variant	MODIFIER	-	ENSACDG00005007166	Transcript	ENSACDT00005011771.1	protein_coding	-	-	-	-	-	1296	-1	ENSACDP00005009783	0.0157194469353725
SKZ156792.1_17872	KZ156792.1:17872-17872	A	upstream_gene_variant	MODIFIER	-	ENSACDG00005007166	Transcript	ENSACDT00005011771.1	protein_coding	-	-	-	-	-	1298	-1	ENSACDP00005009783	0.014633451964466
SKZ156792.1_17878	KZ156792.1:17878-17878	T	upstream_gene_variant	MODIFIER	-	ENSACDG00005007166	Transcript	ENSACDT00005011771.1	protein_coding	-	-	-	-	-	1304	-1	ENSACDP00005009783	0.00526564500615575
SKZ156808.1_9278	KZ156808.1:9278-9278	C	intergenic_variant	MODIFIER	-	-	-	-	-	-	-	-	-	-	-	-	-	0.0334331771924457
SKZ156814.1_16144	KZ156814.1:16144-16144	T	synonymous_variant	LOW	-	ENSACDG00005007298	Transcript	ENSACDT00005012294.1	protein_coding	3357	3357	1119	N	aaC/aaT	-	1	ENSACDP00005010242	0.00925579665090151
SKZ156814.1_16144	KZ156814.1:16144-16144	T	synonymous_variant	LOW	-	ENSACDG00005007298	Transcript	ENSACDT00005012405.1	protein_coding	3375	3375	1125	N	aaC/aaT	-	1	ENSACDP00005010331	0.00925579665090151
SKZ156814.1_16144	KZ156814.1:16144-16144	T	synonymous_variant	LOW	-	ENSACDG00005007298	Transcript	ENSACDT00005012487.1	protein_coding	3351	3351	1117	N	aaC/aaT	-	1	ENSACDP00005010411	0.00925579665090151
SKZ156814.1_16144	KZ156814.1:16144-16144	T	synonymous_variant	LOW	-	ENSACDG00005007298	Transcript	ENSACDT00005012554.1	protein_coding	3225	3225	1075	N	aaC/aaT	-	1	ENSACDP00005010470	0.00925579665090151
SKZ156822.1_4691	KZ156822.1:4691-4691	G	downstream_gene_variant	MODIFIER	-	ENSACDG00005007655	Transcript	ENSACDT00005012612.1	protein_coding	-	-	-	-	-	1360	-1	ENSACDP00005010523	0.00758992880127827
SKZ156822.1_4718	KZ156822.1:4718-4718	A	downstream_gene_variant	MODIFIER	-	ENSACDG00005007655	Transcript	ENSACDT00005012612.1	protein_coding	-	-	-	-	-	1333	-1	ENSACDP00005010523	0.00754893163420066
SKZ156860.1_15	KZ156860.1:15-15	G	intergenic_variant	MODIFIER	-	-	-	-	-	-	-	-	-	-	-	-	-	0.0015991308986464
SKZ156860.1_26	KZ156860.1:26-26	T	intergenic_variant	MODIFIER	-	-	-	-	-	-	-	-	-	-	-	-	-	0.000717708431965704
SKZ156860.1_27	KZ156860.1:27-27	A	intergenic_variant	MODIFIER	-	-	-	-	-	-	-	-	-	-	-	-	-	0.00334896092473849
SKZ156860.1_28	KZ156860.1:28-28	C	intergenic_variant	MODIFIER	-	-	-	-	-	-	-	-	-	-	-	-	-	0.00126723740013347
SKZ156860.1_31	KZ156860.1:31-31	G	intergenic_variant	MODIFIER	-	-	-	-	-	-	-	-	-	-	-	-	-	0.00792257037703293
SKZ156860.1_32	KZ156860.1:32-32	T	intergenic_variant	MODIFIER	-	-	-	-	-	-	-	-	-	-	-	-	-	0.00782050701579143
SKZ156860.1_35	KZ156860.1:35-35	A	intergenic_variant	MODIFIER	-	-	-	-	-	-	-	-	-	-	-	-	-	0.002331253172076
SKZ156860.1_41	KZ156860.1:41-41	T	intergenic_variant	MODIFIER	-	-	-	-	-	-	-	-	-	-	-	-	-	0.0021487367896265
SKZ156860.1_43	KZ156860.1:43-43	A	intergenic_variant	MODIFIER	-	-	-	-	-	-	-	-	-	-	-	-	-	0.00644808803293833
SKZ156860.1_46	KZ156860.1:46-46	A	intergenic_variant	MODIFIER	-	-	-	-	-	-	-	-	-	-	-	-	-	0.00792257037703293
SKZ156894.1_445	KZ156894.1:445-445	A	intergenic_variant	MODIFIER	-	-	-	-	-	-	-	-	-	-	-	-	-	0.00170624781803084
SKZ156894.1_451	KZ156894.1:451-451	T	intergenic_variant	MODIFIER	-	-	-	-	-	-	-	-	-	-	-	-	-	0.00314072924557057
SKZ156894.1_464	KZ156894.1:464-464	A	intergenic_variant	MODIFIER	-	-	-	-	-	-	-	-	-	-	-	-	-	0.014097445734308
SKZ156894.1_467	KZ156894.1:467-467	C	intergenic_variant	MODIFIER	-	-	-	-	-	-	-	-	-	-	-	-	-	0.00667591771216993
SKZ156894.1_470	KZ156894.1:470-470	A	intergenic_variant	MODIFIER	-	-	-	-	-	-	-	-	-	-	-	-	-	0.00265834145972173
SKZ156894.1_1036	KZ156894.1:1036-1036	G	intergenic_variant	MODIFIER	-	-	-	-	-	-	-	-	-	-	-	-	-	0.01401590317875
SKZ156894.1_3132	KZ156894.1:3132-3132	C	intergenic_variant	MODIFIER	-	-	-	-	-	-	-	-	-	-	-	-	-	0.00121466331001897
SKZ156894.1_3136	KZ156894.1:3136-3136	G	intergenic_variant	MODIFIER	-	-	-	-	-	-	-	-	-	-	-	-	-	0.0017825164635771
SKZ156894.1_3150	KZ156894.1:3150-3150	A	intergenic_variant	MODIFIER	-	-	-	-	-	-	-	-	-	-	-	-	-	0.00121466331001897
SKZ156894.1_3723	KZ156894.1:3723-3723	T	intergenic_variant	MODIFIER	-	-	-	-	-	-	-	-	-	-	-	-	-	0.0363727101976541
SKZ156894.1_3724	KZ156894.1:3724-3724	C	intergenic_variant	MODIFIER	-	-	-	-	-	-	-	-	-	-	-	-	-	0.0175812633121217
SKZ156894.1_3734	KZ156894.1:3734-3734	G	intergenic_variant	MODIFIER	-	-	-	-	-	-	-	-	-	-	-	-	-	0.0238625332180693
SKZ156894.1_3737	KZ156894.1:3737-3737	A	intergenic_variant	MODIFIER	-	-	-	-	-	-	-	-	-	-	-	-	-	0.0238625332180693
SKZ156894.1_3748	KZ156894.1:3748-3748	A	intergenic_variant	MODIFIER	-	-	-	-	-	-	-	-	-	-	-	-	-	0.0363727101976541
SKZ156894.1_3755	KZ156894.1:3755-3755	T	intergenic_variant	MODIFIER	-	-	-	-	-	-	-	-	-	-	-	-	-	0.00681876627681276
SKZ156894.1_3886	KZ156894.1:3886-3886	A	intergenic_variant	MODIFIER	-	-	-	-	-	-	-	-	-	-	-	-	-	0.00262270575538581
SKZ156894.1_3888	KZ156894.1:3888-3888	A	intergenic_variant	MODIFIER	-	-	-	-	-	-	-	-	-	-	-	-	-	0.00398427730867595
SKZ156894.1_3889	KZ156894.1:3889-3889	T	intergenic_variant	MODIFIER	-	-	-	-	-	-	-	-	-	-	-	-	-	0.00262270575538581
SKZ156894.1_3894	KZ156894.1:3894-3894	A	intergenic_variant	MODIFIER	-	-	-	-	-	-	-	-	-	-	-	-	-	0.00329814281641813
SKZ156894.1_3897	KZ156894.1:3897-3897	G	intergenic_variant	MODIFIER	-	-	-	-	-	-	-	-	-	-	-	-	-	0.00387652990751301
SKZ156894.1_3903	KZ156894.1:3903-3903	A	intergenic_variant	MODIFIER	-	-	-	-	-	-	-	-	-	-	-	-	-	0.00786504227974963
SKZ156894.1_3904	KZ156894.1:3904-3904	A	intergenic_variant	MODIFIER	-	-	-	-	-	-	-	-	-	-	-	-	-	0.0011493582143636
SKZ156894.1_3913	KZ156894.1:3913-3913	T	intergenic_variant	MODIFIER	-	-	-	-	-	-	-	-	-	-	-	-	-	0.0100143502438089
SKZ156894.1_3919	KZ156894.1:3919-3919	G	intergenic_variant	MODIFIER	-	-	-	-	-	-	-	-	-	-	-	-	-	0.00356112194792597
SKZ156899.1_2745	KZ156899.1:2745-2745	A	intergenic_variant	MODIFIER	-	-	-	-	-	-	-	-	-	-	-	-	-	0.000692329676435445
SKZ156899.1_2751	KZ156899.1:2751-2751	T	intergenic_variant	MODIFIER	-	-	-	-	-	-	-	-	-	-	-	-	-	0.00393061644323882
SKZ156899.1_2757	KZ156899.1:2757-2757	T	intergenic_variant	MODIFIER	-	-	-	-	-	-	-	-	-	-	-	-	-	0.00349626725598748
SKZ156899.1_2768	KZ156899.1:2768-2768	T	intergenic_variant	MODIFIER	-	-	-	-	-	-	-	-	-	-	-	-	-	0.000544825642191205
SKZ156899.1_2771	KZ156899.1:2771-2771	T	intergenic_variant	MODIFIER	-	-	-	-	-	-	-	-	-	-	-	-	-	0.00165130175775844
SKZ156899.1_2780	KZ156899.1:2780-2780	A	intergenic_variant	MODIFIER	-	-	-	-	-	-	-	-	-	-	-	-	-	0.00402255772354249
SKZ156899.1_2804	KZ156899.1:2804-2804	A	intergenic_variant	MODIFIER	-	-	-	-	-	-	-	-	-	-	-	-	-	0.0263395754671736
SKZ156899.1_2805	KZ156899.1:2805-2805	T	intergenic_variant	MODIFIER	-	-	-	-	-	-	-	-	-	-	-	-	-	0.0101742959072821
SKZ156899.1_2810	KZ156899.1:2810-2810	G	intergenic_variant	MODIFIER	-	-	-	-	-	-	-	-	-	-	-	-	-	0.0180280743862827
SKZ156899.1_2816	KZ156899.1:2816-2816	A	intergenic_variant	MODIFIER	-	-	-	-	-	-	-	-	-	-	-	-	-	0.034319020136706
SKZ156904.1_4422	KZ156904.1:4422-4422	C	intergenic_variant	MODIFIER	-	-	-	-	-	-	-	-	-	-	-	-	-	0.0212427230883832
SKZ156904.1_7751	KZ156904.1:7751-7751	G	intergenic_variant	MODIFIER	-	-	-	-	-	-	-	-	-	-	-	-	-	0.00668887065006128
SKZ156904.1_7755	KZ156904.1:7755-7755	A	intergenic_variant	MODIFIER	-	-	-	-	-	-	-	-	-	-	-	-	-	0.00531328015845002
SKZ156904.1_8963	KZ156904.1:8963-8963	C	intergenic_variant	MODIFIER	-	-	-	-	-	-	-	-	-	-	-	-	-	0.00249354722098164
SKZ156965.1_9149	KZ156965.1:9149-9149	G	intergenic_variant	MODIFIER	-	-	-	-	-	-	-	-	-	-	-	-	-	0.0226102955519102
SKZ156965.1_9150	KZ156965.1:9150-9150	C	intergenic_variant	MODIFIER	-	-	-	-	-	-	-	-	-	-	-	-	-	0.0226102955519102
SKZ156965.1_9156	KZ156965.1:9156-9156	T	intergenic_variant	MODIFIER	-	-	-	-	-	-	-	-	-	-	-	-	-	0.0157991578036538
SKZ156977.1_3428	KZ156977.1:3428-3428	T	non_coding_transcript_exon_variant	MODIFIER	-	ENSACDG00005008112	Transcript	ENSACDT00005013336.1	lncRNA	156	-	-	-	-	-	-1	-	0.0274976817446114
SKZ157012.1_6942	KZ157012.1:6942-6942	T	intergenic_variant	MODIFIER	-	-	-	-	-	-	-	-	-	-	-	-	-	0.0102092399782288
SKZ157012.1_6943	KZ157012.1:6943-6943	T	intergenic_variant	MODIFIER	-	-	-	-	-	-	-	-	-	-	-	-	-	0.00242297018510024
SKZ157012.1_6944	KZ157012.1:6944-6944	T	intergenic_variant	MODIFIER	-	-	-	-	-	-	-	-	-	-	-	-	-	0.00200246792057831
SKZ157012.1_6950	KZ157012.1:6950-6950	A	intergenic_variant	MODIFIER	-	-	-	-	-	-	-	-	-	-	-	-	-	0.0078302720559679
SKZ157012.1_6952	KZ157012.1:6952-6952	T	intergenic_variant	MODIFIER	-	-	-	-	-	-	-	-	-	-	-	-	-	0.00185194118341325
SKZ157012.1_6954	KZ157012.1:6954-6954	G	intergenic_variant	MODIFIER	-	-	-	-	-	-	-	-	-	-	-	-	-	0.00211953570101776
SKZ157012.1_6967	KZ157012.1:6967-6967	A	intergenic_variant	MODIFIER	-	-	-	-	-	-	-	-	-	-	-	-	-	0.00186559047353808
SKZ157012.1_6974	KZ157012.1:6974-6974	G	intergenic_variant	MODIFIER	-	-	-	-	-	-	-	-	-	-	-	-	-	0.00257182145352117
SKZ157012.1_6975	KZ157012.1:6975-6975	T	intergenic_variant	MODIFIER	-	-	-	-	-	-	-	-	-	-	-	-	-	0.00108050911757148
SKZ157022.1_6519	KZ157022.1:6519-6519	T	synonymous_variant	LOW	-	ENSACDG00005008166	Transcript	ENSACDT00005013429.1	protein_coding	1217	297	99	L	ctG/ctA	-	-1	ENSACDP00005011196	0.0102044148497016
SKZ157022.1_6520	KZ157022.1:6520-6520	A	missense_variant	MODERATE	-	ENSACDG00005008166	Transcript	ENSACDT00005013429.1	protein_coding	1216	296	99	P/L	cCg/cTg	-	-1	ENSACDP00005011196	0.0103752745063532
SKZ157022.1_6522	KZ157022.1:6522-6522	G	missense_variant	MODERATE	-	ENSACDG00005008166	Transcript	ENSACDT00005013429.1	protein_coding	1214	294	98	W/C	tgG/tgC	-	-1	ENSACDP00005011196	0.0184034078968809
SKZ157025.1_5953	KZ157025.1:5953-5953	T	upstream_gene_variant	MODIFIER	-	ENSACDG00005008172	Transcript	ENSACDT00005013436.1	lncRNA	-	-	-	-	-	3281	-1	-	0.0168607662290384
SKZ157025.1_5953	KZ157025.1:5953-5953	T	upstream_gene_variant	MODIFIER	-	ENSACDG00005008172	Transcript	ENSACDT00005013438.1	lncRNA	-	-	-	-	-	2698	-1	-	0.0168607662290384
SKZ157025.1_5953	KZ157025.1:5953-5953	T	upstream_gene_variant	MODIFIER	-	ENSACDG00005008172	Transcript	ENSACDT00005013439.1	lncRNA	-	-	-	-	-	3281	-1	-	0.0168607662290384
SKZ157025.1_5953	KZ157025.1:5953-5953	T	intron_variant,non_coding_transcript_variant	MODIFIER	-	ENSACDG00005008178	Transcript	ENSACDT00005013447.1	lncRNA	-	-	-	-	-	-	-1	-	0.0168607662290384
SKZ157025.1_5953	KZ157025.1:5953-5953	T	intron_variant,non_coding_transcript_variant	MODIFIER	-	ENSACDG00005008178	Transcript	ENSACDT00005013449.1	lncRNA	-	-	-	-	-	-	-1	-	0.0168607662290384
SKZ157025.1_5953	KZ157025.1:5953-5953	T	intron_variant,non_coding_transcript_variant	MODIFIER	-	ENSACDG00005008178	Transcript	ENSACDT00005013450.1	lncRNA	-	-	-	-	-	-	-1	-	0.0168607662290384
SKZ157027.1_3488	KZ157027.1:3488-3488	T	intergenic_variant	MODIFIER	-	-	-	-	-	-	-	-	-	-	-	-	-	0.0369322900613233
SKZ157027.1_3499	KZ157027.1:3499-3499	G	intergenic_variant	MODIFIER	-	-	-	-	-	-	-	-	-	-	-	-	-	0.0104712943107669
SKZ157027.1_3518	KZ157027.1:3518-3518	C	intergenic_variant	MODIFIER	-	-	-	-	-	-	-	-	-	-	-	-	-	0.000575445224085422
SKZ157027.1_3521	KZ157027.1:3521-3521	C	intergenic_variant	MODIFIER	-	-	-	-	-	-	-	-	-	-	-	-	-	0.000722207427407922
SKZ157028.1_6728	KZ157028.1:6728-6728	T	intergenic_variant	MODIFIER	-	-	-	-	-	-	-	-	-	-	-	-	-	0.00445100891542973
SKZ157028.1_6729	KZ157028.1:6729-6729	A	intergenic_variant	MODIFIER	-	-	-	-	-	-	-	-	-	-	-	-	-	0.00116823222705401
SKZ157028.1_6735	KZ157028.1:6735-6735	G	intergenic_variant	MODIFIER	-	-	-	-	-	-	-	-	-	-	-	-	-	0.00416426605384454
SKZ157028.1_6736	KZ157028.1:6736-6736	T	intergenic_variant	MODIFIER	-	-	-	-	-	-	-	-	-	-	-	-	-	0.00244976432879777
SKZ157028.1_6737	KZ157028.1:6737-6737	A	intergenic_variant	MODIFIER	-	-	-	-	-	-	-	-	-	-	-	-	-	0.00918025319015362
SKZ157028.1_6740	KZ157028.1:6740-6740	T	intergenic_variant	MODIFIER	-	-	-	-	-	-	-	-	-	-	-	-	-	0.00174316504810544
SKZ157028.1_6742	KZ157028.1:6742-6742	G	intergenic_variant	MODIFIER	-	-	-	-	-	-	-	-	-	-	-	-	-	0.00349679949508186
SKZ157028.1_6745	KZ157028.1:6745-6745	A	intergenic_variant	MODIFIER	-	-	-	-	-	-	-	-	-	-	-	-	-	0.00212277178123828
SKZ157028.1_6751	KZ157028.1:6751-6751	A	intergenic_variant	MODIFIER	-	-	-	-	-	-	-	-	-	-	-	-	-	0.00487812643708748
SKZ157028.1_6778	KZ157028.1:6778-6778	T	intergenic_variant	MODIFIER	-	-	-	-	-	-	-	-	-	-	-	-	-	0.00473522159605537
SKZ157028.1_6798	KZ157028.1:6798-6798	C	intergenic_variant	MODIFIER	-	-	-	-	-	-	-	-	-	-	-	-	-	0.0273955313511437
SKZ157028.1_6799	KZ157028.1:6799-6799	G	intergenic_variant	MODIFIER	-	-	-	-	-	-	-	-	-	-	-	-	-	0.00970999839420151
SKZ157028.1_6801	KZ157028.1:6801-6801	G	intergenic_variant	MODIFIER	-	-	-	-	-	-	-	-	-	-	-	-	-	0.0311527210007996
SKZ157031.1_3318	KZ157031.1:3318-3318	T	intergenic_variant	MODIFIER	-	-	-	-	-	-	-	-	-	-	-	-	-	0.010402232885953
SKZ157031.1_3322	KZ157031.1:3322-3322	T	intergenic_variant	MODIFIER	-	-	-	-	-	-	-	-	-	-	-	-	-	0.00549224362960832
SKZ157031.1_3326	KZ157031.1:3326-3326	G	intergenic_variant	MODIFIER	-	-	-	-	-	-	-	-	-	-	-	-	-	0.00108415409971401
SKZ157031.1_3330	KZ157031.1:3330-3330	G	intergenic_variant	MODIFIER	-	-	-	-	-	-	-	-	-	-	-	-	-	0.00394438623061734
SKZ157031.1_3337	KZ157031.1:3337-3337	A	intergenic_variant	MODIFIER	-	-	-	-	-	-	-	-	-	-	-	-	-	0.00322794516480457
SKZ157031.1_3395	KZ157031.1:3395-3395	A	intergenic_variant	MODIFIER	-	-	-	-	-	-	-	-	-	-	-	-	-	0.00484920291245253
SKZ157031.1_3399	KZ157031.1:3399-3399	T	intergenic_variant	MODIFIER	-	-	-	-	-	-	-	-	-	-	-	-	-	0.00212549537441379
SKZ157031.1_3411	KZ157031.1:3411-3411	G	intergenic_variant	MODIFIER	-	-	-	-	-	-	-	-	-	-	-	-	-	0.0135230566082741
SKZ157041.1_2535	KZ157041.1:2535-2535	A	intergenic_variant	MODIFIER	-	-	-	-	-	-	-	-	-	-	-	-	-	0.00439638538347813
SKZ157041.1_2537	KZ157041.1:2537-2537	C	intergenic_variant	MODIFIER	-	-	-	-	-	-	-	-	-	-	-	-	-	0.00390194236554512
SKZ157041.1_2554	KZ157041.1:2554-2554	T	intergenic_variant	MODIFIER	-	-	-	-	-	-	-	-	-	-	-	-	-	0.0277465942568323
SKZ157041.1_2555	KZ157041.1:2555-2555	A	intergenic_variant	MODIFIER	-	-	-	-	-	-	-	-	-	-	-	-	-	0.00390194236554512
SKZ157041.1_2561	KZ157041.1:2561-2561	A	intergenic_variant	MODIFIER	-	-	-	-	-	-	-	-	-	-	-	-	-	0.0200641860194602
SKZ157041.1_2567	KZ157041.1:2567-2567	A	intergenic_variant	MODIFIER	-	-	-	-	-	-	-	-	-	-	-	-	-	0.012330084252641
SKZ157041.1_4580	KZ157041.1:4580-4580	T	intergenic_variant	MODIFIER	-	-	-	-	-	-	-	-	-	-	-	-	-	0.0210759147829802
SKZ157041.1_4589	KZ157041.1:4589-4589	T	intergenic_variant	MODIFIER	-	-	-	-	-	-	-	-	-	-	-	-	-	0.0286708945537658
SKZ157041.1_4602	KZ157041.1:4602-4602	C	intergenic_variant	MODIFIER	-	-	-	-	-	-	-	-	-	-	-	-	-	0.0295988709674575
SKZ157041.1_4603	KZ157041.1:4603-4603	A	intergenic_variant	MODIFIER	-	-	-	-	-	-	-	-	-	-	-	-	-	0.0405880889073193
SKZ157041.1_4646	KZ157041.1:4646-4646	T	intergenic_variant	MODIFIER	-	-	-	-	-	-	-	-	-	-	-	-	-	0.00529032585672473
SKZ157044.1_7087	KZ157044.1:7087-7087	G	intergenic_variant	MODIFIER	-	-	-	-	-	-	-	-	-	-	-	-	-	0.0151011745340335
SKZ157044.1_7090	KZ157044.1:7090-7090	G	intergenic_variant	MODIFIER	-	-	-	-	-	-	-	-	-	-	-	-	-	0.0224718465117599
SKZ157044.1_7099	KZ157044.1:7099-7099	T	intergenic_variant	MODIFIER	-	-	-	-	-	-	-	-	-	-	-	-	-	0.00439563019176768
SKZ157044.1_7103	KZ157044.1:7103-7103	C	intergenic_variant	MODIFIER	-	-	-	-	-	-	-	-	-	-	-	-	-	0.000919175087656801
SKZ157056.1_425	KZ157056.1:425-425	A	intergenic_variant	MODIFIER	-	-	-	-	-	-	-	-	-	-	-	-	-	0.002733896862024
SKZ157084.1_6217	KZ157084.1:6217-6217	C	intergenic_variant	MODIFIER	-	-	-	-	-	-	-	-	-	-	-	-	-	0.0074313100741222
SKZ157104.1_5309	KZ157104.1:5309-5309	A	intergenic_variant	MODIFIER	-	-	-	-	-	-	-	-	-	-	-	-	-	0.00501903455660481
SKZ157104.1_5325	KZ157104.1:5325-5325	A	intergenic_variant	MODIFIER	-	-	-	-	-	-	-	-	-	-	-	-	-	0.00699628804907292
SKZ157104.1_5326	KZ157104.1:5326-5326	T	intergenic_variant	MODIFIER	-	-	-	-	-	-	-	-	-	-	-	-	-	0.00501903455660481
SKZ157104.1_5327	KZ157104.1:5327-5327	C	intergenic_variant	MODIFIER	-	-	-	-	-	-	-	-	-	-	-	-	-	0.0177504853038038
SKZ157148.1_3245	KZ157148.1:3245-3245	C	intergenic_variant	MODIFIER	-	-	-	-	-	-	-	-	-	-	-	-	-	0.0313626320873945
SKZ157148.1_3265	KZ157148.1:3265-3265	T	intergenic_variant	MODIFIER	-	-	-	-	-	-	-	-	-	-	-	-	-	0.0313626320873945
SKZ157148.1_3399	KZ157148.1:3399-3399	A	intergenic_variant	MODIFIER	-	-	-	-	-	-	-	-	-	-	-	-	-	0.00314655169387216
SKZ157148.1_3412	KZ157148.1:3412-3412	A	intergenic_variant	MODIFIER	-	-	-	-	-	-	-	-	-	-	-	-	-	0.00110940455094088
SKZ157148.1_3413	KZ157148.1:3413-3413	C	intergenic_variant	MODIFIER	-	-	-	-	-	-	-	-	-	-	-	-	-	0.00297450317363498
SKZ157176.1_493	KZ157176.1:493-493	A	intergenic_variant	MODIFIER	-	-	-	-	-	-	-	-	-	-	-	-	-	0.00392767934672217
SKZ157176.1_497	KZ157176.1:497-497	T	intergenic_variant	MODIFIER	-	-	-	-	-	-	-	-	-	-	-	-	-	0.00211530317271138
SKZ157176.1_500	KZ157176.1:500-500	C	intergenic_variant	MODIFIER	-	-	-	-	-	-	-	-	-	-	-	-	-	0.00173688150035227
SKZ157176.1_504	KZ157176.1:504-504	G	intergenic_variant	MODIFIER	-	-	-	-	-	-	-	-	-	-	-	-	-	0.00175358177268019
SKZ157176.1_510	KZ157176.1:510-510	A	intergenic_variant	MODIFIER	-	-	-	-	-	-	-	-	-	-	-	-	-	0.00216681070226239
SKZ157176.1_528	KZ157176.1:528-528	C	intergenic_variant	MODIFIER	-	-	-	-	-	-	-	-	-	-	-	-	-	0.00174608521929071
SKZ157179.1_122	KZ157179.1:122-122	A	intergenic_variant	MODIFIER	-	-	-	-	-	-	-	-	-	-	-	-	-	0.0040044758641384
SKZ157179.1_128	KZ157179.1:128-128	G	intergenic_variant	MODIFIER	-	-	-	-	-	-	-	-	-	-	-	-	-	0.0318709607106952
SKZ157179.1_213	KZ157179.1:213-213	C	intergenic_variant	MODIFIER	-	-	-	-	-	-	-	-	-	-	-	-	-	0.00737135161150308
SKZ157179.1_225	KZ157179.1:225-225	C	intergenic_variant	MODIFIER	-	-	-	-	-	-	-	-	-	-	-	-	-	0.0101921948413863
SKZ157179.1_281	KZ157179.1:281-281	A	intergenic_variant	MODIFIER	-	-	-	-	-	-	-	-	-	-	-	-	-	0.00122062549588407
SKZ157179.1_284	KZ157179.1:284-284	C	intergenic_variant	MODIFIER	-	-	-	-	-	-	-	-	-	-	-	-	-	0.00222200284329055
SKZ157179.1_293	KZ157179.1:293-293	G	intergenic_variant	MODIFIER	-	-	-	-	-	-	-	-	-	-	-	-	-	0.00266112727818736
SKZ157179.1_486	KZ157179.1:486-486	C	intergenic_variant	MODIFIER	-	-	-	-	-	-	-	-	-	-	-	-	-	0.00087881063238526
SKZ157179.1_502	KZ157179.1:502-502	T	intergenic_variant	MODIFIER	-	-	-	-	-	-	-	-	-	-	-	-	-	0.00178833364895683
SKZ157179.1_504	KZ157179.1:504-504	G	intergenic_variant	MODIFIER	-	-	-	-	-	-	-	-	-	-	-	-	-	0.00107691726962271
SKZ157179.1_510	KZ157179.1:510-510	C	intergenic_variant	MODIFIER	-	-	-	-	-	-	-	-	-	-	-	-	-	0.000863534144054096
SKZ157179.1_511	KZ157179.1:511-511	A	intergenic_variant	MODIFIER	-	-	-	-	-	-	-	-	-	-	-	-	-	0.000850607201687884
SKZ157179.1_968	KZ157179.1:968-968	C	intergenic_variant	MODIFIER	-	-	-	-	-	-	-	-	-	-	-	-	-	0.00176118759568483
SKZ157179.1_970	KZ157179.1:970-970	G	intergenic_variant	MODIFIER	-	-	-	-	-	-	-	-	-	-	-	-	-	0.00959010023773462
SKZ157191.1_1449	KZ157191.1:1449-1449	C	non_coding_transcript_exon_variant	MODIFIER	-	ENSACDG00005008520	Transcript	ENSACDT00005013966.1	lncRNA	122	-	-	-	-	-	-1	-	0.0279103902291487
SKZ157191.1_1449	KZ157191.1:1449-1449	C	non_coding_transcript_exon_variant	MODIFIER	-	ENSACDG00005008520	Transcript	ENSACDT00005013967.1	lncRNA	122	-	-	-	-	-	-1	-	0.0279103902291487
SKZ157191.1_1449	KZ157191.1:1449-1449	C	non_coding_transcript_exon_variant	MODIFIER	-	ENSACDG00005008520	Transcript	ENSACDT00005013969.1	lncRNA	122	-	-	-	-	-	-1	-	0.0279103902291487
SKZ157191.1_1451	KZ157191.1:1451-1451	C	non_coding_transcript_exon_variant	MODIFIER	-	ENSACDG00005008520	Transcript	ENSACDT00005013966.1	lncRNA	120	-	-	-	-	-	-1	-	0.0157021247865566
SKZ157191.1_1451	KZ157191.1:1451-1451	C	non_coding_transcript_exon_variant	MODIFIER	-	ENSACDG00005008520	Transcript	ENSACDT00005013967.1	lncRNA	120	-	-	-	-	-	-1	-	0.0157021247865566
SKZ157191.1_1451	KZ157191.1:1451-1451	C	non_coding_transcript_exon_variant	MODIFIER	-	ENSACDG00005008520	Transcript	ENSACDT00005013969.1	lncRNA	120	-	-	-	-	-	-1	-	0.0157021247865566
SKZ157191.1_1459	KZ157191.1:1459-1459	C	non_coding_transcript_exon_variant	MODIFIER	-	ENSACDG00005008520	Transcript	ENSACDT00005013966.1	lncRNA	112	-	-	-	-	-	-1	-	0.0162228753279607
SKZ157191.1_1459	KZ157191.1:1459-1459	C	non_coding_transcript_exon_variant	MODIFIER	-	ENSACDG00005008520	Transcript	ENSACDT00005013967.1	lncRNA	112	-	-	-	-	-	-1	-	0.0162228753279607
SKZ157191.1_1459	KZ157191.1:1459-1459	C	non_coding_transcript_exon_variant	MODIFIER	-	ENSACDG00005008520	Transcript	ENSACDT00005013969.1	lncRNA	112	-	-	-	-	-	-1	-	0.0162228753279607
SKZ157220.1_1168	KZ157220.1:1168-1168	C	intergenic_variant	MODIFIER	-	-	-	-	-	-	-	-	-	-	-	-	-	0.00543462551297479
SKZ157220.1_1172	KZ157220.1:1172-1172	C	intergenic_variant	MODIFIER	-	-	-	-	-	-	-	-	-	-	-	-	-	0.00638155037337259
SKZ157220.1_1174	KZ157220.1:1174-1174	C	intergenic_variant	MODIFIER	-	-	-	-	-	-	-	-	-	-	-	-	-	0.00735264999683157
SKZ157254.1_1970	KZ157254.1:1970-1970	C	intergenic_variant	MODIFIER	-	-	-	-	-	-	-	-	-	-	-	-	-	0.000361104422183267
SKZ157254.1_1976	KZ157254.1:1976-1976	T	intergenic_variant	MODIFIER	-	-	-	-	-	-	-	-	-	-	-	-	-	0.00176365197104929
SKZ157265.1_1241	KZ157265.1:1241-1241	A	intergenic_variant	MODIFIER	-	-	-	-	-	-	-	-	-	-	-	-	-	0.00406156337885019
SKZ157266.1_2986	KZ157266.1:2986-2986	A	non_coding_transcript_exon_variant	MODIFIER	-	ENSACDG00005008684	Transcript	ENSACDT00005014223.1	lncRNA	131	-	-	-	-	-	-1	-	0.0121010420551335
SKZ157266.1_3010	KZ157266.1:3010-3010	A	non_coding_transcript_exon_variant	MODIFIER	-	ENSACDG00005008684	Transcript	ENSACDT00005014223.1	lncRNA	107	-	-	-	-	-	-1	-	0.00563828429484936
SKZ157266.1_3019	KZ157266.1:3019-3019	A	non_coding_transcript_exon_variant	MODIFIER	-	ENSACDG00005008684	Transcript	ENSACDT00005014223.1	lncRNA	98	-	-	-	-	-	-1	-	0.00816773299595657
SKZ157266.1_3034	KZ157266.1:3034-3034	A	non_coding_transcript_exon_variant	MODIFIER	-	ENSACDG00005008684	Transcript	ENSACDT00005014223.1	lncRNA	83	-	-	-	-	-	-1	-	0.0570538303869533
SKZ157266.1_3037	KZ157266.1:3037-3037	G	non_coding_transcript_exon_variant	MODIFIER	-	ENSACDG00005008684	Transcript	ENSACDT00005014223.1	lncRNA	80	-	-	-	-	-	-1	-	0.0570538303869533
SKZ157266.1_3038	KZ157266.1:3038-3038	A	non_coding_transcript_exon_variant	MODIFIER	-	ENSACDG00005008684	Transcript	ENSACDT00005014223.1	lncRNA	79	-	-	-	-	-	-1	-	0.0105736954035746
SKZ157266.1_3040	KZ157266.1:3040-3040	A	non_coding_transcript_exon_variant	MODIFIER	-	ENSACDG00005008684	Transcript	ENSACDT00005014223.1	lncRNA	77	-	-	-	-	-	-1	-	0.0446272119954986
SKZ157293.1_2627	KZ157293.1:2627-2627	T	intergenic_variant	MODIFIER	-	-	-	-	-	-	-	-	-	-	-	-	-	0.0176842909399412
SLABU01064615.1_2661	LABU01064615.1:2661-2661	C	non_coding_transcript_exon_variant	MODIFIER	-	ENSACDG00005008726	Transcript	ENSACDT00005014293.1	lncRNA	379	-	-	-	-	-	1	-	0.0357320180527288
SLABU01064615.1_2666	LABU01064615.1:2666-2666	G	non_coding_transcript_exon_variant	MODIFIER	-	ENSACDG00005008726	Transcript	ENSACDT00005014293.1	lncRNA	384	-	-	-	-	-	1	-	0.00208851304863171
SLABU01064615.1_2672	LABU01064615.1:2672-2672	T	non_coding_transcript_exon_variant	MODIFIER	-	ENSACDG00005008726	Transcript	ENSACDT00005014293.1	lncRNA	390	-	-	-	-	-	1	-	0.0248814018562612
SLABU01064615.1_2691	LABU01064615.1:2691-2691	G	downstream_gene_variant	MODIFIER	-	ENSACDG00005008726	Transcript	ENSACDT00005014293.1	lncRNA	-	-	-	-	-	1	1	-	0.00502880270328462
SLABU01064615.1_2692	LABU01064615.1:2692-2692	T	downstream_gene_variant	MODIFIER	-	ENSACDG00005008726	Transcript	ENSACDT00005014293.1	lncRNA	-	-	-	-	-	2	1	-	0.0109232449173501
SLABU01064615.1_2693	LABU01064615.1:2693-2693	T	downstream_gene_variant	MODIFIER	-	ENSACDG00005008726	Transcript	ENSACDT00005014293.1	lncRNA	-	-	-	-	-	3	1	-	0.00611525015645314

## Sheet: 79 selected SNPs
#Uploaded_variation	Location	Allele	Consequence	IMPACT	SYMBOL	Gene	Feature_type	Feature	BIOTYPE	ENSP	Variance of allele frequency
SKZ155941.1_2561755	KZ155941.1:2561755-2561755	C	intron_variant	MODIFIER	EDAR	ENSACDG00005009318	Transcript	ENSACDT00005015262.1	protein_coding	ENSACDP00005012661	0.103112
SKZ155941.1_2561756	KZ155941.1:2561756-2561756	C	intron_variant	MODIFIER	EDAR	ENSACDG00005009318	Transcript	ENSACDT00005015262.1	protein_coding	ENSACDP00005012661	0.103112
SKZ155941.1_2561763	KZ155941.1:2561763-2561763	T	intron_variant	MODIFIER	EDAR	ENSACDG00005009318	Transcript	ENSACDT00005015262.1	protein_coding	ENSACDP00005012661	0.103112
SKZ155882.1_3590198	KZ155882.1:3590198-3590198	G	downstream_gene_variant	MODIFIER	-	ENSACDG00005011104	Transcript	ENSACDT00005018269.1	protein_coding	ENSACDP00005015203	0.0995581
SKZ156339.1_108170	KZ156339.1:108170-108170	T	intergenic_variant	MODIFIER	-	-	-	-	-	-	0.0703518
SKZ156339.1_108188	KZ156339.1:108188-108188	C	intergenic_variant	MODIFIER	-	-	-	-	-	-	0.0703518
SKZ156753.1_3162	KZ156753.1:3162-3162	A	intergenic_variant	MODIFIER	-	-	-	-	-	-	0.0701055
SKZ156236.1_23792	KZ156236.1:23792-23792	T	intron_variant	MODIFIER	-	ENSACDG00005007992	Transcript	ENSACDT00005013158.1	protein_coding	ENSACDP00005010975	0.067172
SKZ156236.1_23793	KZ156236.1:23793-23793	G	intron_variant	MODIFIER	-	ENSACDG00005007992	Transcript	ENSACDT00005013158.1	protein_coding	ENSACDP00005010975	0.067172
SKZ157266.1_3034	KZ157266.1:3034-3034	A	non_coding_transcript_exon_variant	MODIFIER	-	ENSACDG00005008684	Transcript	ENSACDT00005014223.1	lncRNA	-	0.0570538
SKZ157266.1_3037	KZ157266.1:3037-3037	G	non_coding_transcript_exon_variant	MODIFIER	-	ENSACDG00005008684	Transcript	ENSACDT00005014223.1	lncRNA	-	0.0570538
SKZ156339.1_15848	KZ156339.1:15848-15848	A	intergenic_variant	MODIFIER	-	-	-	-	-	-	0.0554375
SKZ156504.1_2930	KZ156504.1:2930-2930	T	intergenic_variant	MODIFIER	-	-	-	-	-	-	0.0546093
SKZ156504.1_2941	KZ156504.1:2941-2941	C	intergenic_variant	MODIFIER	-	-	-	-	-	-	0.0546093
SKZ156443.1_5132	KZ156443.1:5132-5132	G	upstream_gene_variant	MODIFIER	-	ENSACDG00005012673	Transcript	ENSACDT00005020886.1	lncRNA	-	0.0544607
SKZ156236.1_41426	KZ156236.1:41426-41426	C	downstream_gene_variant	MODIFIER	-	ENSACDG00005008004	Transcript	ENSACDT00005013179.1	protein_coding	ENSACDP00005010991	0.0538011
SKZ156538.1_6069	KZ156538.1:6069-6069	G	intron_variant	MODIFIER	-	ENSACDG00005015316	Transcript	ENSACDT00005025280.1	protein_coding	ENSACDP00005021143	0.0537421
SKZ156753.1_3149	KZ156753.1:3149-3149	C	intergenic_variant	MODIFIER	-	-	-	-	-	-	0.0526431
SKZ156564.1_33699	KZ156564.1:33699-33699	A	upstream_gene_variant	MODIFIER	-	ENSACDG00005016150	Transcript	ENSACDT00005026668.1	lncRNA	-	0.0519593
SKZ156677.1_61	KZ156677.1:61-61	G	intergenic_variant	MODIFIER	-	-	-	-	-	-	0.0501403
SKZ156468.1_47181	KZ156468.1:47181-47181	A	intergenic_variant	MODIFIER	-	-	-	-	-	-	0.0499906
SKZ156236.1_68033	KZ156236.1:68033-68033	C	intergenic_variant	MODIFIER	-	-	-	-	-	-	0.0457885
SKZ156692.1_652	KZ156692.1:652-652	C	intergenic_variant	MODIFIER	-	-	-	-	-	-	0.045451
SKZ155944.1_2716	KZ155944.1:2716-2716	T	intron_variant,non_coding_transcript_variant	MODIFIER	-	ENSACDG00005011452	Transcript	ENSACDT00005018843.1	lncRNA	-	0.0452752
SKZ157266.1_3040	KZ157266.1:3040-3040	A	non_coding_transcript_exon_variant	MODIFIER	-	ENSACDG00005008684	Transcript	ENSACDT00005014223.1	lncRNA	-	0.0446272
SKZ156510.1_685	KZ156510.1:685-685	T	intergenic_variant	MODIFIER	-	-	-	-	-	-	0.0438359
SKZ156468.1_47161	KZ156468.1:47161-47161	G	intergenic_variant	MODIFIER	-	-	-	-	-	-	0.0432231
SKZ156470.1_10800	KZ156470.1:10800-10800	C	intron_variant	MODIFIER	-	ENSACDG00005014603	Transcript	ENSACDT00005024089.1	protein_coding	ENSACDP00005020155	0.0431887
SKZ156538.1_6068	KZ156538.1:6068-6068	T	intron_variant	MODIFIER	-	ENSACDG00005015316	Transcript	ENSACDT00005025280.1	protein_coding	ENSACDP00005021143	0.0431662
SKZ156443.1_5792	KZ156443.1:5792-5792	G	upstream_gene_variant	MODIFIER	-	ENSACDG00005012673	Transcript	ENSACDT00005020886.1	lncRNA	-	0.04278
SKZ156767.1_19792	KZ156767.1:19792-19792	C	intergenic_variant	MODIFIER	-	-	-	-	-	-	0.0418275
SKZ156538.1_11375	KZ156538.1:11375-11375	C	synonymous_variant	LOW	-	ENSACDG00005015316	Transcript	ENSACDT00005025280.1	protein_coding	ENSACDP00005021143	0.0415249
SKZ156463.1_34009	KZ156463.1:34009-34009	C	intergenic_variant	MODIFIER	-	-	-	-	-	-	0.0407784
SKZ157041.1_4603	KZ157041.1:4603-4603	A	intergenic_variant	MODIFIER	-	-	-	-	-	-	0.0405881
SKZ156463.1_30221	KZ156463.1:30221-30221	T	upstream_gene_variant	MODIFIER	-	ENSACDG00005014528	Transcript	ENSACDT00005023972.1	lncRNA	-	0.0380674
SKZ156318.1_59935	KZ156318.1:59935-59935	A	intron_variant	MODIFIER	-	ENSACDG00005013436	Transcript	ENSACDT00005022136.1	protein_coding	ENSACDP00005018470	0.0377132
SKZ156339.1_18403	KZ156339.1:18403-18403	A	upstream_gene_variant	MODIFIER	-	ENSACDG00005015457	Transcript	ENSACDT00005025520.1	lncRNA	-	0.0376576
SKZ156339.1_18405	KZ156339.1:18405-18405	G	upstream_gene_variant	MODIFIER	-	ENSACDG00005015457	Transcript	ENSACDT00005025520.1	lncRNA	-	0.0376576
SKZ156339.1_18429	KZ156339.1:18429-18429	G	upstream_gene_variant	MODIFIER	-	ENSACDG00005015457	Transcript	ENSACDT00005025520.1	lncRNA	-	0.0376576
SKZ156236.1_86453	KZ156236.1:86453-86453	C	intergenic_variant	MODIFIER	-	-	-	-	-	-	0.036972
SKZ157027.1_3488	KZ157027.1:3488-3488	T	intergenic_variant	MODIFIER	-	-	-	-	-	-	0.0369323
SKZ156894.1_3723	KZ156894.1:3723-3723	T	intergenic_variant	MODIFIER	-	-	-	-	-	-	0.0363727
SKZ156894.1_3748	KZ156894.1:3748-3748	A	intergenic_variant	MODIFIER	-	-	-	-	-	-	0.0363727
SLABU01064615.1_2661	LABU01064615.1:2661-2661	C	non_coding_transcript_exon_variant	MODIFIER	-	ENSACDG00005008726	Transcript	ENSACDT00005014293.1	lncRNA	-	0.035732
SKZ155842.1_19146094	KZ155842.1:19146094-19146094	G	intron_variant	MODIFIER	TSPAN18	ENSACDG00005003141	Transcript	ENSACDT00005005159.1	protein_coding	ENSACDP00005004277	0.0354834
SKZ155842.1_19146095	KZ155842.1:19146095-19146095	A	intron_variant	MODIFIER	TSPAN18	ENSACDG00005003141	Transcript	ENSACDT00005005159.1	protein_coding	ENSACDP00005004277	0.0354834
SKZ156510.1_692	KZ156510.1:692-692	C	intergenic_variant	MODIFIER	-	-	-	-	-	-	0.0353747
SKZ156463.1_30175	KZ156463.1:30175-30175	A	upstream_gene_variant	MODIFIER	-	ENSACDG00005014528	Transcript	ENSACDT00005023972.1	lncRNA	-	0.0351902
SKZ156604.1_12223	KZ156604.1:12223-12223	C	intergenic_variant	MODIFIER	-	-	-	-	-	-	0.0343691
SKZ156899.1_2816	KZ156899.1:2816-2816	A	intergenic_variant	MODIFIER	-	-	-	-	-	-	0.034319
SKZ156158.1_39833	KZ156158.1:39833-39833	A	downstream_gene_variant	MODIFIER	-	ENSACDG00005010933	Transcript	ENSACDT00005017954.1	lncRNA	-	0.0338995
SKZ156470.1_10792	KZ156470.1:10792-10792	T	intron_variant	MODIFIER	-	ENSACDG00005014603	Transcript	ENSACDT00005024089.1	protein_coding	ENSACDP00005020155	0.0337821
SKZ156808.1_9278	KZ156808.1:9278-9278	C	intergenic_variant	MODIFIER	-	-	-	-	-	-	0.0334332
SKZ156470.1_50993	KZ156470.1:50993-50993	T	downstream_gene_variant	MODIFIER	-	ENSACDG00005014603	Transcript	ENSACDT00005024089.1	protein_coding	ENSACDP00005020155	0.0331877
SKZ156398.1_36715	KZ156398.1:36715-36715	C	intergenic_variant	MODIFIER	-	-	-	-	-	-	0.0327214
SKZ156531.1_1429	KZ156531.1:1429-1429	T	intergenic_variant	MODIFIER	-	-	-	-	-	-	0.0322555
SKZ156792.1_17869	KZ156792.1:17869-17869	C	upstream_gene_variant	MODIFIER	-	ENSACDG00005007166	Transcript	ENSACDT00005011771.1	protein_coding	ENSACDP00005009783	0.0320555
SKZ157179.1_128	KZ157179.1:128-128	G	intergenic_variant	MODIFIER	-	-	-	-	-	-	0.031871
SKZ157148.1_3245	KZ157148.1:3245-3245	C	intergenic_variant	MODIFIER	-	-	-	-	-	-	0.0313626
SKZ157148.1_3265	KZ157148.1:3265-3265	T	intergenic_variant	MODIFIER	-	-	-	-	-	-	0.0313626
SKZ157028.1_6801	KZ157028.1:6801-6801	G	intergenic_variant	MODIFIER	-	-	-	-	-	-	0.0311527
SKZ156604.1_5200	KZ156604.1:5200-5200	C	intergenic_variant	MODIFIER	-	-	-	-	-	-	0.030264
SKZ157041.1_4602	KZ157041.1:4602-4602	C	intergenic_variant	MODIFIER	-	-	-	-	-	-	0.0295989
SKZ156053.1_220034	KZ156053.1:220034-220034	C	intergenic_variant	MODIFIER	-	-	-	-	-	-	0.0295632
SKZ156053.1_220035	KZ156053.1:220035-220035	T	intergenic_variant	MODIFIER	-	-	-	-	-	-	0.0295632
SKZ156468.1_47196	KZ156468.1:47196-47196	C	intergenic_variant	MODIFIER	-	-	-	-	-	-	0.0291376
SKZ156538.1_24185	KZ156538.1:24185-24185	C	intron_variant	MODIFIER	-	ENSACDG00005015329	Transcript	ENSACDT00005025304.1	protein_coding	ENSACDP00005021163	0.0290981
SKZ156504.1_49076	KZ156504.1:49076-49076	C	intergenic_variant	MODIFIER	-	-	-	-	-	-	0.0286994
SKZ157041.1_4589	KZ157041.1:4589-4589	T	intergenic_variant	MODIFIER	-	-	-	-	-	-	0.0286709
SKZ155851.1_1648760	KZ155851.1:1648760-1648760	A	intron_variant	MODIFIER	KIF13A	ENSACDG00005003819	Transcript	ENSACDT00005006241.1	protein_coding	ENSACDP00005005207	0.0284896
SKZ156510.1_715	KZ156510.1:715-715	G	intergenic_variant	MODIFIER	-	-	-	-	-	-	0.0279654
SKZ157191.1_1449	KZ157191.1:1449-1449	C	non_coding_transcript_exon_variant	MODIFIER	-	ENSACDG00005008520	Transcript	ENSACDT00005013966.1	lncRNA	-	0.0279104
SKZ157041.1_2554	KZ157041.1:2554-2554	T	intergenic_variant	MODIFIER	-	-	-	-	-	-	0.0277466
SKZ156977.1_3428	KZ156977.1:3428-3428	T	non_coding_transcript_exon_variant	MODIFIER	-	ENSACDG00005008112	Transcript	ENSACDT00005013336.1	lncRNA	-	0.0274977
SKZ156677.1_87	KZ156677.1:87-87	C	intergenic_variant	MODIFIER	-	-	-	-	-	-	0.0274009
SKZ156677.1_88	KZ156677.1:88-88	A	intergenic_variant	MODIFIER	-	-	-	-	-	-	0.0274009
SKZ157028.1_6798	KZ157028.1:6798-6798	C	intergenic_variant	MODIFIER	-	-	-	-	-	-	0.0273955
SKZ155998.1_1003533	KZ155998.1:1003533-1003533	G	intergenic_variant	MODIFIER	-	-	-	-	-	-	0.0270431
SKZ156753.1_6334	KZ156753.1:6334-6334	T	intergenic_variant	MODIFIER	-	-	-	-	-	-	0.0268571
